# Supplementary material for: From RNA sequence to its three-dimensional structure: geometrical structure, stability and dynamics of selected fragments of SARS-CoV-2 RNA
Source: NAR Genom Bioinform. 2024 Jun 4;6(2):lqae062. doi: 10.1093/nargab/lqae062 (PMC11148665; doi:10.1093/nargab/lqae062)
Supplement: lqae062_Supplemental_Files [file lqae062_supplemental_files.zip]

Archive with 2 entries (2 files):
- LGorb_all_H_bonds.xlsx
- LGorb_Suppl Mat_Revised.docx
