# Supplementary material for: From RNA sequence to its three-dimensional structure: geometrical structure, stability and dynamics of selected fragments of SARS-CoV-2 RNA
Source: NAR Genom Bioinform. 2024 Jun 4;6(2):lqae062. doi: 10.1093/nargab/lqae062 (PMC11148665; doi:10.1093/nargab/lqae062)
Supplement: lqae062_Supplemental_Files [file lqae062_supplemental_files.zip › LGorb_all_H_bonds.xlsx]

## Sheet: Q
H-bonds = Atom 1 (Nucleotide 1, type; Nucleotide number) - Atom 2 (Nucleotide 2, type; Nucleotide number) … Atom 3 (Nucleotide 3; type, Nucleotide number)										dHB = distance Atom 1 - Atom 2, A	dAB = distance Atom 1 - Atom 3, A	dAHB = angle Atom 1 - Atom 2 - Atom 3, deg	value of electronic density in at critical point, a.u.	value of Lapalcian of electronic density at a critical point, a.u.	energy of H-bonds, kcal/mol
№ H-bonds	Atom 1	Nucleotide 1, type	Nucleotide number	Atom 2	Nucleotide 2, type	Nucleotide number	Atom 3	Nucleotide 3, type	Nucleotide number	dHB	dAB	aAHB	ρ	Δρ	EHB
1	C8	G	1	H8	G	1	O5*	G	1	2.58565	3.52024	143.973	0.00792688	0.0260611	1.56827
2	N1	G	16	H1	G	16	O6	G	1	1.73532	2.72971	158.447	0.0416143	0.122817	9.60805
3	N2	G	1	H21	G	1	H8	A	3	2.78599	3.5547	133.278	0.00190633	0.00744213	0.247318
4	C4*	G	2	H4*	G	2	O5*	A	3	2.59599	3.10652	107.456	0.00916362	0.0358176	1.95991
5	C2*	A	3	H2*	A	3	N2	G	1	3.29247	4.38904	173.096	0.00217924	0.00696093	0.269791
6	C8	A	3	H8	A	3	O4*	G	2	2.12479	3.09983	148.318	0.0189318	0.0557439	4.45982
7	N1	G	1	H1	G	1	O6	G	4	1.84574	2.84941	161.396	0.0328152	0.0886589	7.27536
8	C1*	G	1	H1*	G	1	N7	A	3	2.60342	3.39987	128.893	0.00921895	0.0281912	1.6316
9	N2	G	16	H22	G	16	N7	G	1	1.90581	2.93263	171.365	0.0340248	0.0785828	6.85045
10	C2*	G	1	H2*	G	1	O5*	G	1	2.29901	3.03439	122.321	0.0146695	0.0495417	3.37769
11	O2*	G	1	H2*	G	1	O2P	G	2	1.58567	2.58335	168.317	0.0624923	0.156393	16.66
12	N2	G	1	H21	G	1	C4	G	2	2.74316	3.37851	121.226	0.00647338	0.0252279	1.1394
13	C1*	G	2	H1*	G	2	O2P	A	3	2.47186	3.19605	122.361	0.0115378	0.0387697	2.46287
14	N1	G	2	H1	G	2	O6	G	5	1.81388	2.80908	158.815	0.0354095	0.0971586	7.90518
15	C8	G	2	H8	G	2	O5*	G	2	2.59321	3.48306	138.987	0.00735578	0.0264342	1.48208
16	C8	G	2	H8	G	2	O2*	G	1	2.60534	3.31512	122.509	0.00718832	0.027108	1.41987
17	C2*	G	2	H2*	G	2	O5*	G	2	2.5102	3.11835	113.736	0.0102087	0.0371214	2.21255
18	O2*	G	2	H2*	G	2	O2P	A	3	1.63308	2.61421	164.648	0.0553473	0.148448	14.1109
19	C1*	G	2	H1*	G	2	O5*	A	3	2.72692	3.29104	111.501	0.00608438	0.0260874	1.24999
20	C4*	G	2	H4*	G	2	O4*	A	3	2.81851	3.70495	137.79	0.00458381	0.0175163	0.826555
21	N6	A	3	H61	A	3	O4*	G	1	1.90131	2.91089	169.16	0.0286157	0.0796966	6.6593
22	C5*	G	2	H5*1	G	2	N7	A	3	2.84958	3.88887	157.761	0.00572514	0.0172066	0.863327
23	N2	G	1	H22	G	1	N7	G	4	1.80025	2.83539	172.797	0.0428372	0.0961353	8.93269
24	N2	G	2	H21	G	2	O2P	G	4	2.14651	3.117	158.518	0.0158271	0.0477827	3.7155
25	C8	G	4	H8	G	4	O2P	G	4	2.17409	3.25733	177.576	0.0182001	0.047465	4.21345
26	O2*	A	3	H2*	A	3	O5*	G	4	1.86165	2.82833	167.333	0.0326643	0.0862561	7.68061
27	C8	G	4	H8	G	4	O5*	G	4	2.60469	3.25008	117.461	0.0080425	0.0330285	1.73705
28	N1	G	4	H1	G	4	O6	G	7	1.78062	2.81124	170.984	0.0366598	0.105921	8.24058
29	C8	G	4	H8	G	4	H2*	G	4	2.00317	2.57607	109.487	0.0119601	0.0515187	2.31894
30	N2	G	4	H22	G	4	N7	G	7	2.0063	3.02463	169.087	0.0270872	0.0625082	5.3352
31	C3*	G	4	H3*	G	4	O1P	G	4	2.44335	3.24786	129.208	0.0116441	0.0364283	2.44887
32	C2*	G	4	H2*	G	4	O5*	G	4	2.33466	3.07877	123.622	0.0155232	0.0547206	3.63533
33	C2*	G	4	H2*	G	4	O2P	G	4	2.37309	3.45511	169.498	0.0150599	0.0483857	3.22205
34	C1*	G	4	H1*	G	4	O4*	G	5	2.59077	3.63286	158.496	0.00751439	0.024503	1.4731
35	O2*	G	4	H2*	G	4	O2P	G	5	1.67008	2.65449	166.925	0.0517112	0.135356	12.7465
36	C8	G	5	H8	G	5	O2*	G	4	2.3618	2.87564	107.459	0.0138796	0.0538258	2.97537
37	C5*	A	6	H5*1	A	6	O4*	G	5	2.7372	3.35604	115.32	0.00630203	0.0247369	1.29919
38	C5*	A	6	H5*1	A	6	N3	G	5	2.72919	3.6036	136.39	0.00722884	0.0221257	1.19836
39	N2	G	4	H21	G	4	H5*1	A	6	2.46266	3.13068	123.018	0.00387198	0.0154972	0.538871
40	C1*	G	5	H1*	G	5	O5*	A	6	2.2075	3.05568	132.411	0.0178573	0.054581	4.29018
41	N2	G	5	H22	G	5	N7	G	8	1.87076	2.89409	169.247	0.0366079	0.0856559	7.51855
42	N2	G	2	H22	G	2	N7	G	5	1.9948	3.02166	175.652	0.0275825	0.0638158	5.45782
43	N1	G	5	H1	G	5	O6	G	8	1.75759	2.79179	172.401	0.0392687	0.112462	8.88063
44	C2*	G	5	H2*	G	5	O5*	G	5	2.54551	3.17809	115.601	0.0092557	0.0334823	1.96621
45	C1*	G	5	H1*	G	5	N7	A	6	2.78476	3.53066	125.103	0.00633976	0.021624	1.11898
46	C4*	G	5	H4*	G	5	O1P	A	6	2.17493	3.10481	140.925	0.0206394	0.0593911	4.73956
47	N2	G	5	H21	G	5	O4*	A	6	2.0466	3.05215	168.506	0.020584	0.0577665	4.89584
48	C4*	A	6	H4*	A	6	N2	G	4	3.18724	3.91009	124.208	0.00271743	0.0100004	0.396895
49	C2*	A	6	H2*	A	6	O5*	A	6	2.72412	3.13067	101.472	0.00789624	0.0329011	1.71489
50	C8	A	6	H8	A	6	H2*	A	6	1.97328	2.54551	109.216	0.0122623	0.0530138	2.40877
51	O2*	G	5	H2*	G	5	N7	A	6	1.80104	2.75417	158.576	0.0418624	0.0944721	8.89041
52	N6	A	6	H61	A	6	O2*	G	5	2.22037	3.20049	160.593	0.015809	0.0401759	3.58224
53	C2	A	6	H2	A	6	N7	G	8	2.94347	3.62906	121.066	0.00438615	0.015121	0.706745
54	C8	A	6	H8	A	6	O2P	A	6	2.11753	3.12411	153.166	0.0213574	0.0563135	4.96055
55	C2*	A	6	H2*	A	6	O2P	A	6	2.39143	3.42019	156.161	0.0127723	0.0362074	2.76195
56	C4*	A	6	H4*	A	6	H8	G	7	2.23028	2.98983	124.409	0.00700874	0.0298068	1.10894
57	C2*	G	7	H2*	G	7	O3*	A	6	2.37563	3.39072	153.213	0.0128009	0.0376123	2.82987
58	O2*	A	6	H2*	A	6	O3*	A	6	2.06505	2.67923	119.019	0.0238907	0.0828511	6.48421
59	C8	G	7	H8	G	7	O3*	A	6	2.29322	3.23422	144.236	0.0139337	0.0430071	3.1786
60	O2*	A	6	H2*	A	6	O5*	G	7	2.27512	3.17676	152.92	0.0131266	0.0426308	3.12401
61	N2	G	7	H21	G	7	O1P	G	16	3.21875	3.78813	117.045	0.00141989	0.00751935	0.235094
62	C1*	A	6	H1*	A	6	H2*	G	7	2.39188	2.96641	111.025	0.00498022	0.0209622	0.778248
63	C1*	A	6	H1*	A	6	O2*	G	7	2.69644	3.7159	154.68	0.00581955	0.0207656	1.14014
64	O2*	A	6	H2*	A	6	H3*	G	7	2.36287	3.00435	122.582	0.00437133	0.0198588	0.6771
65	C8	G	8	H8	G	8	O2*	G	7	2.16971	3.25098	176.096	0.0173558	0.0464507	3.97622
66	O2*	G	7	H2*	G	7	O5*	G	8	1.82696	2.79431	165.748	0.0358397	0.0931614	8.30963
67	N2	G	7	H21	G	7	O4*	G	8	2.72971	3.51381	134.43	0.00488034	0.02055	0.981463
68	C5*	G	8	H5*2	G	8	O1P	U	9	2.55291	3.30859	125.295	0.00894354	0.0312051	1.82831
69	C4*	G	8	H4*	G	8	N7	G	10	2.26173	3.3371	165.943	0.0169077	0.0450756	3.31283
70	C1*	G	8	H1*	G	8	O1P	G	16	3.25063	4.18412	142.956	0.00167565	0.00663063	0.214837
71	N1	G	8	H1	G	8	O6	G	17	1.81393	2.80606	158.519	0.0358533	0.0977987	8.04771
72	O2*	G	8	H2*	G	8	O3*	G	8	2.0195	2.65228	120.452	0.0247067	0.0838519	6.58017
73	C2*	U	9	H2*	U	9	O1P	U	9	2.21444	3.22227	151.741	0.0179214	0.0477007	4.06296
74	C3*	U	9	H3*	U	9	O2P	U	9	2.57699	3.49855	141.318	0.00945724	0.0313246	1.76481
75	C6	U	9	H6	U	9	O5*	U	9	2.20519	3.26953	165.363	0.0168712	0.0457359	3.89907
76	C1*	U	9	H1*	U	9	O2	U	9	2.26953	2.81336	108.284	0.0183419	0.0715443	4.38038
77	C3*	G	8	H3*	G	8	H5	U	9	2.9701	4.04233	166.648	0.00136155	0.00462194	0.159772
78	O2*	U	9	H2*	U	9	O3*	U	9	2.00701	2.63223	119.691	0.0260768	0.0869583	6.99037
79	C8	G	10	H8	G	10	O2P	U	9	2.56511	3.16138	113.954	0.00911638	0.0338012	1.78184
80	C5*	G	10	H5*1	G	10	O2*	U	9	2.6853	3.68274	150.486	0.00680945	0.0245314	1.21985
81	C5*	G	8	H5*1	G	8	O6	G	10	2.36037	3.20171	132.3	0.0125225	0.0404525	2.74794
82	C2*	G	10	H2*	G	10	O5*	G	10	2.55902	3.19149	115.429	0.00920879	0.0330276	1.94369
83	C8	G	10	H8	G	10	O2P	G	16	2.95413	3.59141	118.11	0.00365435	0.0146517	0.566889
84	O2*	G	10	H2*	G	10	O1P	U	11	1.76821	2.74565	166.667	0.0402822	0.104893	9.28646
85	C1*	G	10	H1*	G	10	O2	U	11	2.58673	3.58513	150.489	0.00768348	0.0243005	1.48384
86	C4*	A	15	H4*	A	15	N1	G	13	2.76841	3.67307	139.607	0.00633258	0.0206358	1.10722
87	N3	U	11	H3	U	11	O6	G	13	1.82216	2.81557	160.288	0.0353153	0.0975981	8.06287
88	C6	U	11	H6	U	11	C2*	U	11	2.34256	2.79583	103.083	0.015712	0.080831	3.77108
89	C1*	A	15	H1*	A	15	O4	U	11	3.1928	4.21712	155.459	0.00186373	0.00717136	0.234607
90	C2*	U	11	H2*	U	11	O5*	U	11	2.44072	3.12298	118.522	0.0113701	0.0387972	2.48755
91	C6	U	11	H6	U	11	O2*	U	11	2.22394	3.03514	129.769	0.0166714	0.0584739	4.06495
92	O2*	U	11	H2*	U	11	O2P	U	12	1.66338	2.63733	162.531	0.0525142	0.13712	13.0014
93	C1*	U	11	H1*	U	11	C6	U	12	2.70546	3.61001	139.349	0.00696352	0.0221234	0.997505
94	C1*	U	11	H1*	U	11	H2*	U	12	2.1684	3.09832	140.844	0.00718933	0.0254585	1.11711
95	C2*	U	12	H2*	U	12	O2*	U	11	2.78934	3.74343	145.425	0.00542096	0.019592	0.950909
96	C6	U	12	H6	U	12	O5*	U	12	2.05472	3.10572	161.804	0.0228638	0.0623224	5.47635
97	C1*	U	12	H1*	U	12	O2	U	12	2.30391	2.8309	107.328	0.0170653	0.0705723	4.1008
98	N2	G	10	H21	G	10	O4	U	12	1.85989	2.87996	170.588	0.0319751	0.087343	7.19822
99	C2*	U	12	H2*	U	12	O5*	U	12	2.38285	3.01574	115.118	0.0130804	0.0465876	2.97079
100	C8	G	13	H8	G	13	O2*	U	12	2.33276	2.84003	106.864	0.0136455	0.0564074	2.97002
101	O2*	U	12	H2*	U	12	O5*	G	13	1.97535	2.88452	153.005	0.0261237	0.0673545	6.24387
102	C5*	A	15	H5*1	A	15	O2*	C	14	2.14107	3.06947	140.977	0.0194752	0.0589778	4.67447
103	O2*	U	12	H2*	U	12	O4*	G	13	2.55199	3.25398	128.411	0.00768846	0.0309426	1.70918
104	O2*	C	14	H2*	C	14	N3	G	13	1.84178	2.7546	152.99	0.0375796	0.0919661	8.27861
105	N2	G	13	H22	G	13	O6	G	10	2.0037	2.93047	149.87	0.0241716	0.0656119	5.70061
106	N4	C	14	H42	C	14	O2	U	12	2.38445	3.12025	128.544	0.00984821	0.0363104	2.26144
107	N1	G	13	H1	G	13	O6	G	10	2.21582	3.05683	139	0.0170238	0.0626439	4.0133
108	O2*	G	13	H2*	G	13	O4*	A	15	2.66801	3.61025	163.262	0.00493478	0.0196904	0.965156
109	C2*	C	14	H2*	C	14	O2*	G	13	2.23763	3.00762	125.17	0.0174399	0.0546272	4.07351
110	C2*	C	14	H2*	C	14	O3*	G	13	2.66135	3.73877	166.623	0.00695123	0.0256887	1.40307
111	C2*	C	14	H2*	C	14	O5*	C	14	2.46594	3.11027	116.129	0.0114072	0.041039	2.55927
112	C6	C	14	H6	C	14	O1P	C	14	2.78356	3.79502	154.968	0.00562265	0.0189261	0.91906
113	C1*	G	13	H1*	G	13	C5	C	14	3.05788	3.82785	127.547	0.0044134	0.0140272	0.641638
114	C4*	G	13	H4*	G	13	H5	C	14	2.38032	3.34672	145.784	0.00544427	0.0193875	0.729576
115	N2	G	13	H21	G	13	O2	C	14	1.82136	2.83768	168.418	0.0339337	0.0954145	7.7074
116	C1*	C	14	H1*	C	14	O2	C	14	2.30546	2.7582	102.483	0.0178927	0.07245	4.34153
117	C5*	A	15	H5*2	A	15	N2	G	7	2.67676	3.72539	159.016	0.007993	0.0211192	1.35157
118	C3*	C	14	H3*	C	14	H8	A	15	2.75593	3.70841	145.504	0.00277486	0.00957164	0.330484
119	C8	A	15	H8	A	15	O1P	A	15	2.58903	3.59754	154.213	0.00798901	0.0254294	1.55542
120	C2*	G	13	H2*	G	13	N1	A	15	2.832	3.74982	140.728	0.00595911	0.0197338	1.02894
121	C8	A	15	H8	A	15	O5*	A	15	2.42466	3.23161	130.037	0.010586	0.0375123	2.33502
122	C2	A	15	H2	A	15	O2P	G	13	3.60846	4.22293	117.313	0.000830721	0.00413149	0.116004
123	C2	A	15	H2	A	15	C5	U	11	4.19429	4.82412	119.304	0.00036654	0.00164014	0.0500834
124	N6	A	15	H61	A	15	O2P	C	14	1.92125	2.88398	154.289	0.0277322	0.0770283	6.44337
125	C3*	G	13	H3*	G	13	N6	A	15	2.81247	3.70629	138.749	0.00589442	0.0197152	1.00639
126	C2*	A	15	H2*	A	15	O5*	A	15	2.32515	3.02795	119.911	0.0147437	0.0482124	3.35099
127	C3*	A	15	H3*	A	15	C8	G	16	2.40661	3.48207	167.933	0.0123534	0.0417408	2.12988
128	C5*	G	16	H5*1	G	16	O2*	A	15	2.55238	3.33993	127.881	0.00904044	0.0309636	1.84266
129	N2	G	7	H22	G	7	N7	G	16	1.80624	2.83938	171.929	0.0420864	0.095706	8.78981
130	C8	G	16	H8	G	16	O1P	G	16	2.157	3.14693	150.631	0.0194831	0.0521893	4.50972
131	C8	G	16	H8	G	16	O5*	G	16	2.33892	3.21539	136.743	0.0126775	0.0440981	2.9694
132	O2*	A	15	H2*	A	15	O4*	G	16	1.88954	2.8373	162.052	0.0281565	0.0812318	6.64983
133	C8	G	17	H8	G	17	O2*	G	16	2.4985	3.23462	124.411	0.00945215	0.0330648	1.96519
134	N2	G	8	H21	G	8	O2*	G	16	2.41051	3.04408	119.934	0.0105943	0.038957	2.47929
135	C1*	G	16	H1*	G	16	O5*	G	17	2.40166	3.28998	137.211	0.0118641	0.0380814	2.65372
136	C5*	G	17	H5*1	G	17	N3	G	16	3.18811	3.94778	127.023	0.00302317	0.0101525	0.416467
137	N2	G	16	H21	G	16	O4*	G	17	2.17003	3.16706	165.863	0.0161433	0.0447229	3.78496
138	N1	G	7	H1	G	7	O6	G	16	1.8876	2.90162	165.296	0.0297281	0.0788072	6.58366
139	C2*	G	16	H2*	G	16	O5*	G	16	2.18067	2.99226	128.592	0.0188717	0.0598419	4.48886
140	O2*	G	16	H2*	G	16	O2P	G	17	1.62388	2.61744	169.604	0.0571222	0.148024	14.6539
141	C3*	G	17	H3*	G	17	O1P	G	17	2.62886	3.54292	139.888	0.00825336	0.0260462	1.54343
142	N2	G	17	H21	G	17	O2*	G	1	2.07211	2.86427	133.167	0.0216592	0.0632764	5.3293
143	N2	G	17	H22	G	17	N7	G	2	1.81532	2.84273	170.18	0.0412551	0.0954644	8.6503
144	N1	G	17	H1	G	17	O6	G	2	1.833	2.84946	165.618	0.0334301	0.0917605	7.44997
145	N2	G	8	H22	G	8	N7	G	17	1.80931	2.84647	177.097	0.0417945	0.0960097	8.77845
146	C8	G	17	H8	G	17	O5*	G	17	2.19367	3.15443	146.85	0.0166692	0.0502606	3.91619
147	C2*	G	17	H2*	G	17	O5*	G	17	2.44887	3.00659	110.081	0.0123782	0.0456172	2.75181
148	O3*	G	17	H3*	G	17	O2*	G	17	2.03525	2.6835	121.902	0.0255042	0.0818629	6.76573

## Sheet: H1
H-bonds = Atom 1 (Nucleotide 1, type; Nucleotide number) - Atom 2 (Nucleotide 2, type; Nucleotide number) … Atom 3 (Nucleotide 3; type, Nucleotide number)										dHB = distance Atom 1 - Atom 2, A	dAB = distance Atom 1 - Atom 3, A	dAHB = angle Atom 1 - Atom 2 - Atom 3, deg	value of electronic density in at critical point, a.u.	value of Lapalcian of electronic density at a critical point, a.u.	energy of H-bonds, kcal/mol
№ H-bonds	Atom 1	Nucleotide 1, type	Nucleotide number	Atom 2	Nucleotide 2, type	Nucleotide number	Atom 3	Nucleotide 3, type	Nucleotide number	dHB	dAB	aAHB	ρ	Δρ	EHB
1	C2*	G	1	H2*	G	1	N3	G	1	2.47317	2.96254	105.806	0.0130848	0.0492579	2.62088
2	C2*	G	1	H2*	G	1	H5*1	G	2	2.0389	2.86425	129.948	0.0126229	0.0505923	2.36503
3	C5*	G	2	H5*1	G	2	N3	G	1	2.55574	3.61505	162.866	0.00990407	0.029641	1.86006
4	C3*	G	2	H3*	G	2	N2	G	1	2.75058	3.49249	124.747	0.0072609	0.0249436	1.29782
5	C5*	G	2	H5*2	G	2	N3	G	2	2.36187	3.3776	153.405	0.0148157	0.0401007	2.81087
6	C4*	G	1	H4*	G	1	H5*1	G	17	2.27349	3.18012	138.059	0.00612185	0.0217268	0.893049
7	C3*	G	1	H3*	G	1	N3	G	1	2.19826	3.02054	129.978	0.0209493	0.0619203	4.387
8	C1*	G	2	H1*	G	2	O6	G	4	2.72856	3.77792	159.308	0.00565353	0.018709	0.988014
9	N2	G	1	H21	G	1	O2P	G	2	2.00963	3.0303	172.476	0.0221735	0.0598785	5.10348
10	C2	A	15	H2	A	15	O5*	G	2	2.64714	3.6344	150.547	0.00633309	0.02246	1.23454
11	C5*	G	2	H5*1	G	2	N2	G	1	2.70936	3.63931	142.62	0.00751361	0.0282809	1.42704
12	C8	G	2	H8	G	2	O6	G	4	2.48894	3.48795	152.553	0.00770169	0.0282546	1.64184
13	C2*	G	2	H2*	G	2	N3	G	2	2.47379	3.28501	129.433	0.0115162	0.0367272	2.1829
14	N2	G	2	H21	G	2	O2*	G	1	1.94728	2.93173	160.164	0.02764	0.0703981	6.39685
15	C4*	G	17	H4*	G	17	O2*	G	1	2.46121	3.08748	114.756	0.0108639	0.0389012	2.35776
16	N2	G	2	H22	G	2	O4*	G	17	2.95406	3.47738	112.763	0.00371923	0.0171155	0.765749
17	N2	G	2	H22	G	2	O2*	G	17	2.24699	3.26132	173.727	0.0144456	0.0383309	3.27874
18	O2*	G	17	H2*	G	17	O3*	G	17	2.08358	2.68922	118.412	0.0219006	0.0783324	5.92375
19	N2	G	16	H21	G	16	N1	G	2	2.3657	3.14314	132.767	0.0130021	0.0428603	2.72529
20	N2	G	1	H22	G	1	O1P	A	3	2.11658	2.96942	139.769	0.0201041	0.0554648	4.82363
21	N1	G	1	H1	G	1	O1P	A	3	1.76707	2.71911	151.288	0.0375831	0.12011	9.02381
22	O2*	G	2	H2*	G	2	O2P	A	3	1.754	2.72676	165.163	0.0418084	0.110537	9.73958
23	C5*	A	3	H5*1	A	3	O1P	A	3	2.25519	2.87027	113.298	0.018595	0.0684592	4.47881
24	C8	G	4	H8	G	4	O5*	A	3	3.19169	3.8082	116.948	0.00192269	0.00898797	0.289412
25	N2	G	1	H22	G	1	O4*	A	3	2.91874	3.62545	127.004	0.00291807	0.0140052	0.518699
26	C4*	G	2	H4*	G	2	N7	A	3	2.53058	3.44401	140.47	0.00993291	0.0329457	1.83075
27	N1	G	13	H1	G	13	O6	G	4	2.13808	2.98044	138.33	0.0184329	0.0539057	4.32076
28	C8	A	3	H8	A	3	O2P	G	2	2.57245	3.25338	120.044	0.00870601	0.0309452	1.70668
29	C2*	A	3	H2*	A	3	N3	A	3	2.61854	3.08608	104.683	0.00977366	0.0354438	1.84336
30	C3*	A	3	H3*	A	3	N3	A	3	2.41105	3.17739	125.903	0.01385	0.0417837	2.62533
31	O2*	A	3	H2*	A	3	O3*	A	3	2.04575	2.66117	119.118	0.0229228	0.0827787	6.16031
32	C5*	A	3	H5*2	A	3	O2P	G	4	2.39247	3.21974	130.96	0.0126703	0.0386243	2.73667
33	C8	G	4	H8	G	4	O2P	G	4	2.4448	3.51529	168.764	0.0105785	0.0308423	2.22452
34	C8	G	4	H8	G	4	O5*	G	4	2.79832	3.38844	114.044	0.00551537	0.023199	1.06258
35	C2*	G	4	H2*	G	4	O5*	G	4	2.41244	3.06754	116.808	0.013177	0.0476298	3.02363
36	C2	A	3	H2	A	3	N7	G	4	2.80231	3.27049	105.727	0.00688247	0.0249952	1.17939
37	N1	G	4	H1	G	4	O2	U	12	1.9209	2.85206	149.75	0.0268381	0.0811882	6.38822
38	N2	G	4	H22	G	4	O2	U	12	2.01079	2.90814	145.915	0.0213513	0.0696582	5.2517
39	C3*	G	4	H3*	G	4	O1P	G	4	2.85622	3.67388	131.297	0.00543425	0.0188683	0.873395
40	C8	G	4	H8	G	4	H2*	G	4	2.04807	2.61448	109.233	0.0108467	0.0480069	1.99761
41	C2*	G	4	H2*	G	4	O2P	G	4	2.28555	3.36301	166.875	0.0161244	0.0444571	3.59511
42	O2*	G	4	H2*	G	4	O2P	G	5	1.66709	2.64779	165.328	0.0515846	0.136486	12.7111
43	C8	G	5	H8	G	5	O2*	G	4	2.46974	3.5195	162.965	0.00941887	0.0290154	1.97551
44	C1*	G	4	H1*	G	4	H8	G	5	2.55801	3.15661	113.22	0.00420052	0.0153866	0.545649
45	C1*	U	12	H1*	U	12	N1	G	5	2.72674	3.45202	123.368	0.00702154	0.0230894	1.24369
46	O2*	G	5	H2*	G	5	O5*	A	6	1.85328	2.75369	150.651	0.0327261	0.0918533	7.92596
47	C4*	A	6	H4*	A	6	O1P	A	6	2.60327	3.32675	122.918	0.00876717	0.0295791	1.72695
48	C3*	G	5	H3*	G	5	O6	G	8	2.72535	3.63681	140.041	0.00580705	0.0197493	1.0458
49	C2*	G	5	H2*	G	5	N7	G	8	3.10324	4.07865	148.123	0.00329798	0.0107147	0.471536
50	C8	A	6	H8	A	6	O2*	G	5	2.60014	3.57309	148.938	0.00712697	0.0234254	1.3732
51	C2*	A	6	H2*	A	6	N3	A	6	2.23378	3.03387	128.015	0.0190737	0.0571169	3.92443
52	C2	A	6	H2	A	6	C5	G	7	2.58122	3.61519	158.742	0.0102839	0.0323013	1.72849
53	N2	G	10	H21	G	10	N7	A	6	1.86849	2.83874	155.924	0.0354946	0.088413	7.52419
54	N6	A	6	H61	A	6	N3	G	10	2.04669	2.97289	149.622	0.0249801	0.0626869	5.17783
55	N3	U	11	H3	U	11	N1	A	6	1.84845	2.81842	153.421	0.0384483	0.0882499	8.06183
56	O2*	A	6	H2*	A	6	O3*	A	6	1.88699	2.56113	123.608	0.0315738	0.107529	8.51592
57	C5*	A	6	H5*1	A	6	O2P	G	7	2.54186	3.32958	127.89	0.00936906	0.0312787	1.90454
58	C5*	A	6	H5*2	A	6	O1P	G	8	2.586	3.21509	115.672	0.00779769	0.0304519	1.59409
59	C3*	A	6	H3*	A	6	O1P	G	8	2.45908	3.49242	156.274	0.0095872	0.0305702	2.00182
60	N2	G	10	H22	G	10	C4	G	8	2.65716	3.51235	142.486	0.006605	0.0272298	1.21909
61	C4*	G	8	H4*	G	8	N1	A	6	2.79209	3.4901	121.349	0.00631512	0.0199925	1.04483
62	C5*	G	8	H5*2	G	8	N3	G	7	2.47963	3.5237	158.496	0.0115596	0.03243	2.12782
63	C4*	G	8	H4*	G	8	O5*	U	9	2.66703	3.49908	132.236	0.00737813	0.0281806	1.54747
64	C5*	G	8	H5*1	G	8	C2	A	6	2.66291	3.37135	121.842	0.00759826	0.0266068	1.17649
65	C5*	G	8	H5*1	G	8	O1P	G	8	2.36079	2.92363	110.089	0.0156459	0.0649714	3.76152
66	C2*	G	7	H2*	G	7	N3	G	7	2.30992	3.12806	130.076	0.0161786	0.0493528	3.23617
67	C8	G	8	H8	G	8	O1P	G	8	2.10839	3.19342	175.2	0.0211389	0.0536164	4.83106
68	O2*	G	7	H2*	G	7	O3*	G	7	2.05804	2.68662	120.301	0.0235071	0.0801471	6.2681
69	N1	G	10	H1	G	10	N3	G	8	1.77221	2.8143	177.621	0.0457567	0.100687	9.95551
70	C4*	G	8	H4*	G	8	H5*1	U	9	2.15765	2.84795	118.467	0.0082747	0.0338124	1.45335
71	C2*	G	7	H2*	G	7	H5*2	G	8	2.07336	3.02309	143.469	0.00921974	0.0354699	1.68527
72	C4*	G	8	H4*	G	8	N2	G	7	3.29809	4.06219	127.721	0.0023583	0.00873961	0.340143
73	C2*	G	8	H2*	G	8	O5*	G	8	2.57884	3.13232	110.255	0.00965921	0.036429	2.05996
74	N2	G	8	H22	G	8	N7	G	5	2.52696	3.22495	125.391	0.00976526	0.0319676	1.88063
75	O2*	G	8	H2*	G	8	O3*	G	8	2.15842	2.69332	112.997	0.0189051	0.0759416	5.11185
76	N2	G	7	H21	G	7	O1P	U	9	1.83635	2.81118	156.395	0.0341381	0.0935092	7.92907
77	N1	G	7	H1	G	7	O4	U	11	1.87626	2.87533	163.066	0.0316101	0.0850326	7.31369
78	N6	A	6	H62	A	6	H5*2	U	9	2.03574	2.89891	142.055	0.00880682	0.0354667	1.6006
79	C5*	U	9	H5*2	U	9	O4	U	11	3.55921	4.41721	136.326	0.000881218	0.00412175	0.113838
80	C4*	U	9	H4*	U	9	C4	G	10	2.55357	3.50212	144.015	0.00959821	0.0339056	1.76248
81	O2*	G	8	H2*	G	8	C5	U	9	2.78188	3.49666	130.691	0.00608339	0.0201674	0.900363
82	C6	U	9	H6	U	9	O2P	U	9	2.08087	3.1337	161.353	0.0220504	0.0572929	5.12714
83	N2	G	8	H21	G	8	O6	G	10	2.02438	3.04907	175.19	0.0231904	0.0566365	5.20477
84	C2*	U	9	H2*	U	9	O2P	U	9	2.35043	3.2133	134.392	0.0132228	0.0415092	2.92816
85	C1*	U	9	H1*	U	9	N7	G	10	2.5832	3.54061	145.221	0.00863185	0.0258285	1.51561
86	C3*	U	9	H3*	U	9	O2P	G	10	2.31336	2.91229	112.523	0.0169713	0.0632173	4.02456
87	O2*	U	9	H2*	U	9	O3*	U	9	2.00067	2.63839	120.671	0.0272238	0.0880365	7.29642
88	C4*	U	9	H4*	U	9	O4*	G	10	2.63554	3.51206	136.267	0.00726601	0.0258596	1.46069
89	C5*	U	9	H5*2	U	9	H5*1	G	10	2.46384	3.3199	133.979	0.00395177	0.0138654	0.501278
90	C5*	G	10	H5*1	G	10	O4	U	11	3.23562	3.88444	118.741	0.00204753	0.00853658	0.31664
91	N6	A	6	H62	A	6	O4*	G	10	2.61264	3.20759	117.607	0.00677094	0.0279016	1.45995
92	C5*	G	10	H5*2	G	10	C5	U	11	3.09578	3.72525	116.872	0.00381704	0.0118788	0.514563
93	C5*	U	9	H5*2	U	9	O4*	G	10	2.89631	3.6507	126.07	0.00416149	0.0168608	0.738603
94	C4*	G	10	H4*	G	10	C5	U	11	2.87632	3.75663	137.192	0.00647595	0.0189015	0.884709
95	N2	G	7	H22	G	7	O4	U	11	2.46688	3.30983	140.13	0.00880292	0.031803	1.94496
96	C8	G	10	H8	G	10	H2*	G	10	2.04188	2.59743	108.652	0.0121118	0.0544236	2.1882
97	C2*	G	10	H2*	G	10	O5*	G	10	2.51548	3.14421	115.256	0.0105546	0.0371727	2.27349
98	C6	U	12	H6	U	12	O2*	G	10	2.5921	3.20989	115.398	0.00822817	0.0309247	1.64817
99	O2*	G	10	H2*	G	10	O1P	U	11	1.81516	2.78081	163.002	0.0372498	0.0949184	8.5225
100	C5*	U	11	H5*1	U	11	O3*	G	10	2.28344	2.8307	108.666	0.0174274	0.0658134	4.1974
101	C2*	U	11	H2*	U	11	O3*	G	10	2.52615	3.36526	132.555	0.00908909	0.0314414	1.91415
102	C5*	U	11	H5*1	U	11	H6	U	11	2.17392	2.7928	113.201	0.008451	0.033897	1.32858
103	C6	U	11	H6	U	11	O4*	U	11	2.31836	2.76108	102.317	0.0168575	0.0694618	4.07734
104	C4*	G	10	H4*	G	10	H2*	U	11	2.37618	3.13236	124.562	0.00471856	0.0176206	0.646096
105	N1	G	5	H1	G	5	N1	U	12	2.79089	3.52453	129.455	0.00530221	0.0200993	1.00903
106	C5*	U	12	H5*2	U	12	O2*	U	11	2.54514	3.46077	139.939	0.00927933	0.0288613	1.86811
107	C3*	U	11	H3*	U	11	C5*	U	12	2.76098	3.33893	112.88	0.00671199	0.0278357	1.08582
108	C1*	G	10	H1*	G	10	H5*2	U	12	3.20479	4.28185	166.235	0.000877871	0.00266044	0.0925803
109	O2*	U	11	H2*	U	11	O3*	U	11	1.98771	2.63011	121.028	0.0276566	0.0886385	7.3804
110	C5*	U	12	H5*1	U	12	O1P	U	11	3.08448	4.1042	154.599	0.0028448	0.0102142	0.375197
111	N2	G	5	H22	G	5	O4*	U	12	1.93004	2.8934	156.421	0.0286191	0.0775774	6.80651
112	C6	U	12	H6	U	12	O4*	U	12	2.33583	2.74437	100.249	0.0163958	0.0737656	4.09197
113	C8	G	2	H8	G	2	O6	G	13	2.54898	3.28622	124.39	0.00813868	0.0293059	1.64037
114	C5	U	12	H5	U	12	O2*	G	10	2.51034	3.19388	120.106	0.0094943	0.0345542	2.00335
115	C3*	U	12	H3*	U	12	O2P	G	13	2.29441	2.9047	112.962	0.0174898	0.063225	4.14093
116	C2*	U	12	H2*	U	12	C8	G	13	2.40091	3.38794	148.877	0.0126293	0.039467	2.20246
117	C5*	G	13	H5*2	G	13	H8	G	13	2.30699	3.10518	127.9	0.00524673	0.0194669	0.735503
118	O2*	U	12	H2*	U	12	O4*	G	13	1.97601	2.84318	146.443	0.023821	0.0702819	5.8552
119	N2	G	13	H22	G	13	N1	A	3	1.76174	2.80308	173.003	0.0475126	0.101877	10.2385
120	N3	U	12	H3	U	12	O6	G	13	1.84813	2.83124	157.664	0.0329417	0.0906971	7.59042
121	N6	A	15	H62	A	15	N7	G	2	2.46242	3.42514	157.385	0.009761	0.0291651	1.84573
122	C3*	G	13	H3*	G	13	C8	G	13	2.85963	3.41198	111.082	0.0061029	0.0240893	0.905028
123	O2*	G	13	H2*	G	13	O3*	G	13	2.09044	2.71893	120.49	0.0219824	0.0772569	5.89201
124	C5*	C	14	H5*1	C	14	O2*	G	13	2.80077	3.61596	130.796	0.00598973	0.0246798	1.00126
125	C2*	G	13	H2*	G	13	C6	C	14	2.70916	3.69615	149.853	0.00681482	0.0268739	1.03834
126	C2*	G	13	H2*	G	13	O5*	C	14	2.83461	3.31617	106.539	0.00591902	0.0244542	1.15599
127	C2*	G	13	H2*	G	13	O4*	C	14	2.32346	3.24441	140.656	0.0136167	0.0420171	3.0893
128	C6	C	14	H6	C	14	O5*	C	14	2.06386	3.14992	177.012	0.0219145	0.0599701	5.20062
129	C6	C	14	H6	C	14	H3*	C	14	2.27587	2.75781	104.565	0.00784897	0.0326635	1.2206
130	N6	A	3	H62	A	3	O2	C	14	1.87856	2.82649	152.277	0.0300744	0.0871474	6.98055
131	C1*	C	14	H1*	C	14	O2	C	14	2.29241	2.70594	100.022	0.0185167	0.0799247	4.57236
132	C2*	C	14	H2*	C	14	O4*	A	15	2.3809	3.12666	124.011	0.0120885	0.0424153	2.75049
133	N4	C	14	H42	C	14	O6	G	13	2.14638	3.03756	144.598	0.018181	0.0516474	4.26187
134	N6	A	15	H61	A	15	N4	C	14	2.23232	3.02834	133.974	0.0178576	0.050046	3.73286
135	C2*	C	14	H2*	C	14	H8	A	15	2.32252	3.37225	160.351	0.00620546	0.0233499	0.878791
136	O2*	C	14	H2*	C	14	O5*	A	15	1.97883	2.89548	154.907	0.0249562	0.0662934	5.98033
137	N6	A	3	H61	A	3	N3	A	15	2.19744	3.03929	139.116	0.0178283	0.0502351	3.69412
138	C2	A	15	H2	A	15	O4*	G	2	2.43687	3.26644	131.967	0.0106347	0.0357068	2.29479
139	O2*	A	15	H2*	A	15	O5*	G	16	2.06083	2.97205	154.26	0.0206826	0.0556907	4.97507
140	C1*	G	16	H1*	G	16	N3	A	15	2.47183	3.40995	143.006	0.0112558	0.0332432	2.04035
141	C1*	G	17	H1*	G	17	N3	G	16	2.95892	3.50983	111.39	0.00469219	0.017124	0.80982
142	C2*	A	15	H2*	A	15	O4*	G	16	2.08509	2.95871	135.104	0.0218113	0.070856	5.35297
143	N2	G	16	H22	G	16	O6	G	2	2.54718	3.08267	112.644	0.00828097	0.0330141	1.79812
144	C1*	G	17	H1*	G	17	N2	G	16	2.75858	3.7915	157.082	0.00602552	0.0188335	1.04424
145	C8	G	16	H8	G	16	O2P	G	16	2.1205	3.16355	159.875	0.0201679	0.0526408	4.65841
146	C8	A	15	H8	A	15	O2P	A	15	2.53007	3.60352	169.49	0.00840176	0.0257951	1.663
147	C5*	G	16	H5*2	G	16	O2P	G	16	2.34232	2.95138	113.138	0.0161451	0.064253	3.87677
148	C4*	G	16	H4*	G	16	O1P	G	2	2.75208	3.59394	133.046	0.00572057	0.0198246	1.03014
149	C2*	G	16	H2*	G	16	C8	G	17	2.66772	3.63566	147.945	0.00728749	0.0277124	1.13735
150	O2*	G	1	H2*	G	1	O2*	G	16	1.81463	2.77978	165.413	0.0327226	0.0953696	7.5337
151	C4*	G	1	H4*	G	1	O2P	G	17	3.11914	4.14567	155.173	0.00289211	0.00983296	0.363492
152	O2*	G	16	H2*	G	16	O3*	G	1	1.94775	2.68527	130.381	0.0272416	0.0829007	7.07503
153	C5*	G	17	H5*1	G	17	O2*	G	1	2.41435	3.16467	124.552	0.0118455	0.0410754	2.59299
154	C5*	G	17	H5*1	G	17	O2*	G	16	2.50616	3.32234	130.591	0.0102565	0.0337734	2.17459
155	C8	G	17	H8	G	17	O5*	G	17	2.07194	3.11653	160.848	0.0216212	0.060084	5.13575
156	C2*	G	16	H2*	G	16	O4*	G	17	2.15849	3.03615	135.974	0.0190092	0.058699	4.54338
157	N1	G	16	H1	G	16	N2	G	17	2.67355	3.32477	121.892	0.00785404	0.02774	1.50711

## Sheet: H2
H-bonds = Atom 1 (Nucleotide 1, type; Nucleotide number) - Atom 2 (Nucleotide 2, type; Nucleotide number) … Atom 3 (Nucleotide 3; type, Nucleotide number)										dHB = distance Atom 1 - Atom 2, A	dAB = distance Atom 1 - Atom 3, A	dAHB = angle Atom 1 - Atom 2 - Atom 3, deg	value of electronic density in at critical point, a.u.	value of Lapalcian of electronic density at a critical point, a.u.	energy of H-bonds, kcal/mol
№ H-bonds	Atom 1	Nucleotide 1, type	Nucleotide number	Atom 2	Nucleotide 2, type	Nucleotide number	Atom 3	Nucleotide 3, type	Nucleotide number	dHB	dAB	aAHB	ρ	Δρ	EHB
1	C8	G	1	H8	G	1	O5*	G	1	2.25541	3.18785	142.976	0.015568	0.044506	3.57737
2	O2*	G	1	H2*	G	1	O3*	G	1	2.04965	2.69789	122.042	0.0236157	0.0805326	6.31871
3	C5*	G	2	H5*1	G	2	O2*	G	1	2.74282	3.63103	137.594	0.00648733	0.0256601	1.12337
4	C2*	G	1	H2*	G	1	O4*	G	2	2.38685	3.34342	145.007	0.0117996	0.0367913	2.6029
5	C1*	G	2	H1*	G	2	N2	G	1	2.89163	3.81195	141.7	0.00508727	0.0159111	0.819689
6	C2*	G	1	H2*	G	1	H8	G	2	2.4176	3.21004	128.011	0.00538717	0.0206273	0.743547
7	N2	G	1	H22	G	1	N3	G	2	2.71198	3.32242	118.73	0.0073121	0.025064	1.34074
8	N6	A	3	H61	A	3	O6	G	4	2.5443	3.27562	128.824	0.00822978	0.0318532	1.69256
9	C8	G	2	H8	G	2	O5*	G	2	2.13207	3.15715	156.846	0.0192029	0.0539208	4.52967
10	C5*	A	3	H5*1	A	3	O2*	G	2	2.65005	3.32325	118.91	0.00762142	0.0279405	1.47238
11	O2*	G	2	H2*	G	2	O4*	A	3	1.82127	2.77413	163.951	0.0330713	0.0979086	7.75487
12	N2	G	2	H22	G	2	N1	A	3	2.6654	3.44746	133.921	0.00726835	0.0253509	1.31161
13	C2*	G	2	H2*	G	2	C8	A	3	2.53942	3.61722	168.828	0.0100686	0.036994	1.60293
14	C8	A	3	H8	A	3	O5*	A	3	2.16844	3.18967	155.924	0.0176552	0.0501915	4.12497
15	O2*	A	3	H2*	A	3	O3*	A	3	2.06039	2.7021	121.489	0.0232276	0.079856	6.22132
16	C5*	G	4	H5*1	G	4	O2*	A	3	2.64438	3.55233	139.509	0.00773465	0.028895	1.43574
17	C2*	A	3	H2*	A	3	O4*	G	4	2.2756	3.27365	150.664	0.0147938	0.0437712	3.38041
18	C1*	G	4	H1*	G	4	N3	A	3	3.44415	3.91671	107.527	0.00204579	0.00714417	0.286886
19	C2*	A	3	H2*	A	3	H8	G	4	2.27515	3.05485	126.458	0.00669896	0.0269771	0.99951
20	C8	G	4	H8	G	4	O5*	G	4	2.13141	3.13798	153.64	0.0194078	0.0546881	4.58819
21	C8	G	5	H8	G	5	O5*	G	5	2.08921	3.11004	156.119	0.0210511	0.0590872	5.01413
22	O2*	G	4	H2*	G	4	O3*	G	4	2.06521	2.70665	121.524	0.0229676	0.079292	6.15611
23	C5*	G	5	H5*1	G	5	O2*	G	4	2.7018	3.57693	136.236	0.0070869	0.0279609	1.2607
24	C2*	G	4	H2*	G	4	O4*	G	5	2.26022	3.22118	145.483	0.0153088	0.0459949	3.5286
25	C1*	G	5	H1*	G	5	N2	G	4	2.92051	3.90193	149.149	0.00475515	0.0148086	0.766744
26	N2	G	5	H22	G	5	N3	A	6	2.7752	3.38252	118.675	0.00632745	0.0217165	1.12792
27	C2*	G	4	H2*	G	4	H8	G	5	2.3257	3.11261	127.336	0.00659886	0.0259254	0.966667
28	C2*	G	5	H2*	G	5	H8	A	6	2.35391	3.22458	135.286	0.00588761	0.0229057	0.834349
29	C8	A	6	H8	A	6	O5*	A	6	2.09522	3.1315	158.989	0.0204864	0.0576546	4.86274
30	O2*	G	5	H2*	G	5	O3*	G	5	2.07391	2.71518	121.548	0.0227722	0.0784249	6.10337
31	C2*	G	5	H2*	G	5	O5*	A	6	2.78795	3.25587	105.509	0.00655594	0.0266366	1.29483
32	C5*	A	6	H5*1	A	6	O2*	G	5	2.56982	3.4367	135.185	0.00921424	0.0350268	1.78026
33	C2*	G	5	H2*	G	5	O4*	A	6	2.36831	3.29129	140.993	0.012312	0.0386039	2.75224
34	C1*	A	6	H1*	A	6	N2	G	5	3.11248	4.00826	139.326	0.00322908	0.0106169	0.486611
35	C2*	A	6	H2*	A	6	H8	G	7	2.34503	3.15332	129.204	0.0060852	0.0236992	0.870702
36	C2*	A	6	H2*	A	6	O4*	G	7	2.34779	3.29258	143.459	0.012923	0.0396604	2.89271
37	C2*	G	7	H2*	G	7	H8	G	8	2.58329	3.57632	149.937	0.00310852	0.0112469	0.365131
38	O2*	A	6	H2*	A	6	O3*	A	6	2.07824	2.71438	121.103	0.0222954	0.0779243	5.97407
39	C8	G	7	H8	G	7	O5*	G	7	2.16774	3.17799	154.196	0.0179351	0.0509717	4.20529
40	C8	G	8	H8	G	8	O1P	G	8	2.36947	3.44325	168.584	0.0120062	0.0335628	2.57091
41	C5*	G	7	H5*1	G	7	O2*	A	6	2.81854	3.67645	134.743	0.0057363	0.023577	0.944125
42	O2*	G	7	H2*	G	7	O5*	G	8	1.88082	2.79868	154.348	0.0308428	0.0841512	7.37701
43	N2	G	7	H22	G	7	O6	G	8	2.22889	3.06503	138.678	0.0152132	0.0487125	3.60746
44	N1	G	7	H1	G	7	O6	G	8	1.93773	2.85516	147.241	0.0278154	0.077426	6.54922
45	O2*	G	8	H2*	G	8	O1P	U	9	1.71406	2.67018	159.124	0.046063	0.124284	11.1318
46	C3*	G	8	H3*	G	8	O1P	G	8	2.40987	3.46779	161.167	0.0131578	0.0387586	2.69802
47	C6	U	9	H6	U	9	O5*	U	9	2.05614	3.04377	150.064	0.0222853	0.0654015	5.35492
48	C6	U	9	H6	U	9	O4*	U	9	2.2688	2.71129	102.079	0.0188164	0.0781094	4.625
49	C2	A	15	H2	A	15	O2	U	9	2.92346	3.67713	126.438	0.00386987	0.0148731	0.623752
50	N3	U	9	H3	U	9	N1	A	15	1.7876	2.83869	175.05	0.0451773	0.0935968	9.31243
51	O2*	U	9	H2*	U	9	O3*	U	9	2.13063	2.75403	120.269	0.0200791	0.0740292	5.41403
52	C5*	G	10	H5*1	G	10	O2*	U	9	2.73447	3.59539	134.919	0.00711967	0.0291464	1.24744
53	C2*	U	9	H2*	U	9	O4*	G	10	2.41549	3.32014	139.104	0.0111127	0.0359337	2.44655
54	C8	G	10	H8	G	10	O5*	G	10	2.25734	3.26075	153.187	0.0148571	0.0434404	3.40793
55	C2*	U	9	H2*	U	9	H8	G	10	2.30405	3.16972	134.676	0.00662471	0.025257	0.946026
56	N2	G	10	H22	G	10	O2	C	14	1.78309	2.81114	175.14	0.0381457	0.105892	8.62826
57	O2*	G	10	H2*	G	10	C6	U	11	2.49853	3.28301	137.102	0.00978826	0.0315469	1.55984
58	O2*	G	10	H2*	G	10	O3*	G	10	2.07255	2.69859	120.07	0.0228018	0.0790652	6.10757
59	C3*	G	10	H3*	G	10	O4	U	12	3.31084	4.35975	160.511	0.0015768	0.00637925	0.183672
60	C6	U	11	H6	U	11	O1P	U	11	2.3862	3.31527	142.692	0.0126007	0.037729	2.69567
61	C6	U	11	H6	U	11	O5*	U	11	2.43078	3.27135	133.256	0.0113127	0.0393517	2.4986
62	C5	U	12	H5	U	12	O5*	U	11	2.74203	3.80889	167.438	0.00553834	0.0195096	1.0062
63	C2*	U	11	H2*	U	11	O5*	U	11	2.55739	3.10261	109.737	0.0094197	0.035882	2.00317
64	C2*	U	11	H2*	U	11	O2*	G	10	2.39031	3.43387	158.975	0.0122646	0.0353435	2.66423
65	C2*	G	10	H2*	G	10	H5	U	12	2.36158	3.23553	135.334	0.00524416	0.0189766	0.703832
66	O2*	U	11	H2*	U	11	O3*	U	11	2.04964	2.65435	118.165	0.0238003	0.0825968	6.38696
67	C6	U	12	H6	U	12	O5*	U	12	2.29569	3.23677	144.051	0.0138875	0.0431573	3.17772
68	C4*	U	11	H4*	U	11	O1P	U	12	2.58086	3.19477	114.458	0.00955771	0.0342042	1.95579
69	C5*	U	12	H5*1	U	12	N2	G	10	3.30385	4.03377	124.748	0.00239692	0.00849404	0.358748
70	C5*	U	12	H5*1	U	12	O2*	U	11	2.97292	3.84719	136.562	0.0036527	0.0138742	0.567669
71	C4*	U	12	H4*	U	12	O2	C	14	2.67367	3.59649	141.609	0.00637718	0.0220984	1.21602
72	C4*	U	12	H4*	U	12	O2P	G	13	2.616	3.15678	109.625	0.00924961	0.0343756	1.89233
73	C2*	U	12	H2*	U	12	O5*	U	12	2.45584	3.05184	112.643	0.011861	0.0421772	2.62244
74	O2*	U	12	H2*	U	12	N7	G	13	1.82472	2.81439	172.53	0.0395592	0.0891727	8.11098
75	C8	G	13	H8	G	13	O3*	U	12	2.29837	3.0174	122.373	0.0136535	0.0491282	3.16205
76	C5*	G	13	H5*2	G	13	C8	G	13	2.74509	3.28866	110.051	0.00720628	0.0280368	1.12562
77	C8	G	13	H8	G	13	O5*	G	13	2.3764	3.27969	140.235	0.0119819	0.0397411	2.75102
78	O2*	G	13	H2*	G	13	O3*	G	13	1.96605	2.60814	120.97	0.027581	0.0927227	7.40077
79	C4*	G	13	H4*	G	13	O5*	C	14	2.31175	3.16643	133.915	0.0149133	0.0461458	3.41533
80	C5*	C	14	H5*2	C	14	O4*	G	13	3.11411	3.78624	120.026	0.00285033	0.0123401	0.490772
81	C4*	G	13	H4*	G	13	O4*	C	14	2.27616	3.12716	133.435	0.0142767	0.0472991	3.30954
82	N1	G	10	H1	G	10	N3	C	14	1.83994	2.88187	175.557	0.0397711	0.0870623	8.07219
83	C1*	C	14	H1*	C	14	O2P	G	13	3.57827	4.45289	138.189	0.00100646	0.00393175	0.10269
84	N4	C	14	H42	C	14	O6	G	10	1.78793	2.82341	177.349	0.0380819	0.102479	8.50167
85	C1*	C	14	H1*	C	14	O2	C	14	2.28101	2.70139	100.4	0.018715	0.0809619	4.63122
86	C5*	C	14	H5*2	C	14	H6	C	14	2.25187	3.00548	123.748	0.00600418	0.022382	0.900922
87	C6	C	14	H6	C	14	H3*	C	14	2.28312	2.83961	109.898	0.0073534	0.029231	1.096
88	C5*	A	15	H5*1	A	15	O2*	C	14	2.61523	3.33191	122.121	0.00809406	0.029178	1.57693
89	O2*	C	14	H2*	C	14	O4*	A	15	1.93105	2.86885	160.25	0.0260469	0.073465	6.14916
90	N6	A	15	H62	A	15	O4	U	9	1.76401	2.79103	173.798	0.0400983	0.112702	9.1941
91	C8	A	15	H8	A	15	O5*	A	15	2.08271	3.12749	160.961	0.0212312	0.0588692	5.03646
92	C2*	C	14	H2*	C	14	C8	A	15	2.33004	3.41051	170.859	0.0147984	0.0500938	2.69468
93	O2*	A	15	H2*	A	15	O3*	A	15	2.08338	2.71821	121.002	0.0221741	0.0777202	5.94933
94	C2*	A	15	H2*	A	15	H8	G	16	2.30632	3.10831	128.532	0.00623868	0.024889	0.9082
95	C5*	G	16	H5*1	G	16	O2*	A	15	2.63803	3.54692	139.603	0.00785288	0.0293151	1.46318
96	C2*	A	15	H2*	A	15	O4*	G	16	2.29557	3.29082	150.245	0.0141857	0.042257	3.2226
97	N1	G	16	H1	G	16	O4	U	9	2.59016	3.20804	118.937	0.00752445	0.0293559	1.58651
98	C8	G	16	H8	G	16	O5*	G	16	2.17935	3.18719	153.868	0.0175119	0.0498122	4.09664
99	O2*	G	16	H2*	G	16	O3*	G	16	2.05499	2.70275	122.029	0.0235758	0.0800863	6.31086
100	C2*	G	16	H2*	G	16	O4*	G	17	2.4471	3.38967	143.389	0.0104009	0.0333578	2.24775
101	C2*	G	16	H2*	G	16	C8	G	17	2.90691	3.85607	145.069	0.0046045	0.016642	0.622454
102	C5*	G	17	H5*1	G	17	O2*	G	16	2.56002	3.46525	139.091	0.00918004	0.0335238	1.78135
103	C1*	G	17	H1*	G	17	N2	G	16	3.22114	4.09296	137.101	0.00257459	0.00883671	0.378454
104	C8	G	17	H8	G	17	O5*	G	17	2.11933	3.15452	158.771	0.0194699	0.0550681	4.60542
105	O2*	G	17	H2*	G	17	O3*	G	17	2.04035	2.69098	122.1	0.0251638	0.0809038	6.66525

## Sheet: H3
H-bonds = Atom 1 (Nucleotide 1, type; Nucleotide number) - Atom 2 (Nucleotide 2, type; Nucleotide number) … Atom 3 (Nucleotide 3; type, Nucleotide number)										dHB = distance Atom 1 - Atom 2, A	dAB = distance Atom 1 - Atom 3, A	dAHB = angle Atom 1 - Atom 2 - Atom 3, deg	value of electronic density in at critical point, a.u.	value of Lapalcian of electronic density at a critical point, a.u.	energy of H-bonds, kcal/mol
№ H-bonds	Atom 1	Nucleotide 1, type	Nucleotide number	Atom 2	Nucleotide 2, type	Nucleotide number	Atom 3	Nucleotide 3, type	Nucleotide number	dHB	dAB	aAHB	ρ	Δρ	EHB
1	C8	G	1	H8	G	1	O5*	G	1	2.26087	3.28996	157.593	0.0151918	0.0413232	3.46228
2	N1	G	13	H1	G	13	O6	G	2	1.89772	2.91181	166.961	0.0288761	0.0781567	6.50625
3	C1*	A	15	H1*	A	15	N2	G	1	2.46144	3.47146	152.508	0.0124548	0.0318253	2.30994
4	C2*	G	1	H2*	G	1	N3	G	2	2.39234	3.48208	171.825	0.0129847	0.0361806	2.44814
5	N2	G	2	H21	G	2	O2P	G	2	1.73943	2.77358	172.942	0.0403869	0.118089	9.27557
6	O2*	G	1	H2*	G	1	O5*	G	2	1.93729	2.82791	150.087	0.0275315	0.0754012	6.71316
7	C5*	G	2	H5*2	G	2	N3	G	2	2.34482	3.24037	137.903	0.0151568	0.0441852	2.93004
8	C2*	G	1	H2*	G	1	O4*	G	2	2.78612	3.46852	120.07	0.00506448	0.0213284	1.00545
9	N6	A	3	H61	A	3	O6	G	2	2.125	2.94595	136.436	0.0180606	0.0566117	4.35236
10	N2	G	13	H22	G	13	N7	G	2	1.83671	2.8676	173.755	0.0391301	0.0914459	8.09924
11	O2*	G	2	H2*	G	2	O3*	G	2	2.02583	2.6675	121.277	0.0248577	0.0832356	6.62309
12	C3*	G	2	H3*	G	2	H8	A	3	3.09508	3.95146	135.272	0.000947314	0.00321687	0.106343
13	C5*	A	3	H5*2	A	3	H8	A	3	2.35335	3.12326	125.58	0.00500338	0.0188717	0.676557
14	C2*	G	2	H2*	G	2	O4*	A	3	2.87833	3.9318	160.383	0.00390385	0.0144378	0.63475
15	N3	U	12	H3	U	12	N1	A	3	1.71748	2.77489	175.937	0.0532903	0.104836	11.7237
16	N6	A	3	H62	A	3	O4	U	12	1.90336	2.92239	170.266	0.0296375	0.0774648	6.67759
17	O2*	A	3	H2*	A	3	O3*	A	3	2.10791	2.71139	118.38	0.0215636	0.0761581	5.7766
18	C2*	A	3	H2*	A	3	H8	G	4	2.74434	3.75523	152.905	0.00201263	0.00722336	0.215071
19	C2*	A	3	H2*	A	3	O4*	G	4	2.87642	3.8576	148.785	0.00391433	0.0150398	0.652773
20	C5*	G	4	H5*2	G	4	H8	G	4	2.38463	3.15153	125.41	0.00487781	0.0182579	0.648552
21	O2*	G	4	H2*	G	4	O3*	G	4	2.05174	2.68806	120.988	0.0231324	0.0810014	6.20616
22	C2*	G	4	H2*	G	4	N3	G	4	2.6297	3.25482	115.418	0.00886022	0.0318552	1.64376
23	C2*	G	4	H2*	G	4	O4*	G	5	2.48623	3.53378	159.366	0.00922489	0.029748	1.93508
24	C1*	G	5	H1*	G	5	N2	G	4	2.89766	3.82831	142.7	0.00548494	0.0188837	0.893736
25	C5*	G	4	H5*1	G	4	O1P	G	5	2.97014	3.71702	125.232	0.00410568	0.0149728	0.648867
26	C3*	G	4	H3*	G	4	H8	G	5	2.25342	3.04687	127.399	0.00594604	0.0233548	0.900745
27	C5*	G	5	H5*1	G	5	O2*	G	4	2.89837	3.87903	148.501	0.00456731	0.0180762	0.758872
28	C8	G	5	H8	G	5	O5*	G	5	2.16972	3.16078	151.212	0.0181124	0.051384	4.25169
29	C8	A	6	H8	A	6	O5*	A	6	2.13281	3.1759	160.458	0.0188879	0.05338	4.45131
30	C2*	G	5	H2*	G	5	C8	A	6	2.82131	3.82079	151.605	0.00551591	0.0200429	0.744695
31	N3	U	11	H3	U	11	O6	G	4	1.72613	2.77044	176.483	0.043954	0.118729	9.96073
32	C2*	G	5	H2*	G	5	O4*	A	6	2.76967	3.68425	140.789	0.00528063	0.0197325	0.968893
33	O2*	G	5	H2*	G	5	O3*	G	5	2.05486	2.70385	122.122	0.023745	0.0796026	6.3344
34	C2*	G	5	H2*	G	5	O5*	A	6	2.74946	3.20697	104.66	0.0071611	0.0285652	1.42346
35	C5*	A	6	H5*1	A	6	O2*	G	5	2.60694	3.48712	136.492	0.00828389	0.0301776	1.57663
36	O2*	A	6	H2*	A	6	O3*	A	6	2.15344	2.72252	115.747	0.0198888	0.0740148	5.3455
37	O2*	A	6	H2*	A	6	C8	G	7	2.59123	3.41504	142.287	0.00779895	0.0266669	1.3097
38	C8	G	7	H8	G	7	O2P	G	7	2.40614	3.42952	157.043	0.0119307	0.0338626	2.51133
39	C2*	A	6	H2*	A	6	O2P	G	8	2.2312	3.25623	154.747	0.0156259	0.0459046	3.54287
40	C3*	G	7	H3*	G	7	O2*	A	6	2.92839	3.99785	165.53	0.00371465	0.0139619	0.611403
41	C5	U	9	H5	U	9	N3	A	6	2.67332	3.72393	162.577	0.00765697	0.021513	1.27086
42	C8	A	6	H8	A	6	H3*	A	6	2.45828	2.96567	107.179	0.00523866	0.0214318	0.766268
43	C8	G	7	H8	G	7	O5*	G	7	2.45941	3.17073	122.112	0.0109412	0.039849	2.37781
44	C1*	A	6	H1*	A	6	O4	U	9	2.63401	3.58465	144.662	0.00695865	0.0231759	1.32232
45	C8	G	8	H8	G	8	O5*	G	8	2.70931	3.69136	150.685	0.00552197	0.0203908	1.0256
46	C2*	G	7	H2*	G	7	N3	G	7	2.68097	3.29308	114.688	0.00803156	0.0287168	1.46672
47	O2*	G	7	H2*	G	7	O3*	G	7	2.00905	2.67188	123.145	0.0255465	0.0849856	6.82539
48	N1	G	5	H1	G	5	O4	U	11	2.79812	3.50499	127.061	0.00436547	0.0182533	0.821775
49	C5*	G	8	H5*1	G	8	O2*	G	7	2.64451	3.60539	145.602	0.00770868	0.0283247	1.43125
50	C1*	G	8	H1*	G	8	N2	G	7	2.80557	3.55206	125.144	0.00622245	0.0201362	1.03553
51	C2*	G	7	H2*	G	7	O4*	G	8	2.5471	3.5318	148.947	0.00800098	0.0271501	1.64728
52	C2*	G	8	H2*	G	8	H6	U	9	2.31731	3.1724	133.572	0.00626718	0.0253779	0.932722
53	N2	G	7	H22	G	7	N3	G	8	2.44619	3.28567	139.3	0.0110331	0.0333321	2.10724
54	C6	U	9	H6	U	9	O5*	U	9	2.06104	3.14497	173.961	0.0219158	0.0602199	5.19181
55	O2*	G	8	H2*	G	8	O3*	G	8	2.00969	2.67066	122.95	0.0260371	0.0848556	6.92847
56	C2	A	6	H2	A	6	O2P	U	9	2.10706	3.19507	174.612	0.0186382	0.0570184	4.35247
57	C5*	U	9	H5*1	U	9	O2*	G	8	2.67746	3.52763	133.698	0.00715591	0.0259956	1.32038
58	C2*	G	8	H2*	G	8	O4*	U	9	2.38763	3.374	149.112	0.0118222	0.0364262	2.60673
59	C6	U	9	H6	U	9	H3*	U	9	2.46269	2.96226	106.554	0.00539055	0.0224604	0.830811
60	C4*	G	10	H4*	G	10	C5	U	11	2.52482	3.49362	146.178	0.010549	0.0317285	1.71961
61	C1*	U	9	H1*	U	9	O2	U	9	2.29176	2.75183	102.987	0.0180136	0.0800365	4.46834
62	N2	G	5	H21	G	5	O4	U	9	1.96339	2.89634	150.509	0.0259197	0.0719456	6.12495
63	N2	G	5	H22	G	5	H5	U	9	2.20246	2.88082	123.01	0.00800481	0.033299	1.33841
64	C3*	U	9	H3*	U	9	H5	U	11	2.29628	3.00338	120.275	0.00557215	0.0207627	0.80589
65	C2*	U	9	H2*	U	9	H5	U	11	2.50657	3.18237	118.723	0.00417588	0.0162792	0.597019
66	C2*	U	9	H2*	U	9	H6	U	11	2.27105	3.31798	158.952	0.00556079	0.0221516	0.835124
67	C5	U	11	H5	U	11	O5*	G	10	2.51889	3.3666	134.375	0.00936758	0.031384	1.94904
68	C5*	U	9	H5*2	U	9	O1P	G	10	2.88203	3.5	115.655	0.00500238	0.0186133	0.856357
69	C5*	G	10	H5*1	G	10	O1P	U	11	2.28521	3.26155	147.172	0.0156687	0.0439995	3.53885
70	C3*	G	10	H3*	G	10	N3	G	10	2.98449	3.55007	112.322	0.00486999	0.0166193	0.782349
71	C2*	G	10	H2*	G	10	N3	G	10	2.72384	3.23744	108.019	0.00774999	0.0281026	1.43655
72	C8	G	10	H8	G	10	O6	G	13	2.0449	3.07686	156.792	0.0232363	0.0612499	5.34307
73	C5	U	12	H5	U	12	O2*	G	10	2.21633	3.04061	131.261	0.016877	0.0534637	3.95288
74	O2*	U	9	H2*	U	9	O1P	U	11	1.63432	2.63392	176.867	0.0525306	0.145697	12.9632
75	C6	U	11	H6	U	11	O5*	U	11	2.26941	3.24147	148.171	0.0145984	0.0440431	3.35647
76	C2*	U	9	H2*	U	9	O5*	U	11	2.64431	3.47507	132.005	0.00708506	0.0253161	1.40517
77	C5*	U	11	H5*1	U	11	O2	U	9	2.4187	3.24532	131.086	0.0106312	0.0358288	2.28394
78	C6	U	11	H6	U	11	O4*	U	11	2.25069	2.71387	103.313	0.0189626	0.0768365	4.6033
79	C3*	U	11	H3*	U	11	O3*	G	10	2.37563	3.39848	154.596	0.0118362	0.0359168	2.61242
80	C1*	U	11	H1*	U	11	O4	U	9	3.20188	3.84628	118.451	0.00215225	0.0088647	0.331638
81	N1	G	4	H1	G	4	O2	U	11	1.74891	2.78425	175.028	0.0417428	0.115245	9.52628
82	C2*	U	11	H2*	U	11	O2	U	11	2.53361	3.03396	106.703	0.0109445	0.0435534	2.37086
83	C2*	U	11	H2*	U	11	H6	U	12	2.22724	3.26319	157.386	0.00605136	0.0235477	0.914669
84	O2*	U	11	H2*	U	11	O3*	U	11	2.06583	2.7126	122.023	0.0234642	0.0783769	6.25567
85	O2*	G	10	H2*	G	10	O1P	U	12	1.6296	2.62667	173.862	0.0527167	0.148839	13.0914
86	C2*	U	11	H2*	U	11	O5*	U	12	2.63436	3.06181	102.443	0.00920959	0.0359159	1.89792
87	C5*	U	12	H5*1	U	12	O2*	U	11	2.59176	3.38835	128.638	0.00839175	0.0307334	1.65346
88	C6	U	12	H6	U	12	O5*	U	12	2.27465	3.34073	166.873	0.0139568	0.0411588	3.19657
89	C1*	U	12	H1*	U	12	N2	G	4	2.97488	3.43888	105.879	0.00520188	0.0180135	0.901969
90	C2	A	3	H2	A	3	O2	U	12	2.63103	3.45978	132.251	0.00730606	0.0247127	1.3903
91	C5*	G	13	H5*1	G	13	O2*	U	12	2.63063	3.3846	125.162	0.00782526	0.0279925	1.51278
92	C6	U	12	H6	U	12	H3*	U	12	2.41249	2.90156	105.744	0.00594838	0.0247338	0.920232
93	C2*	U	12	H2*	U	12	C8	G	13	2.49871	3.55629	163.148	0.0103333	0.0361965	1.73013
94	C2*	U	12	H2*	U	12	O4*	G	13	2.45177	3.09901	116.719	0.0114837	0.042012	2.59495
95	C8	G	13	H8	G	13	O5*	G	13	2.22438	3.2402	155.12	0.0159363	0.0458032	3.68422
96	O2*	U	12	H2*	U	12	O4*	G	13	1.9572	2.84369	149.952	0.0250999	0.0720635	6.07622
97	N2	G	1	H22	G	1	O2	C	14	1.77869	2.804	171.235	0.0386711	0.107269	8.81775
98	N4	C	14	H41	C	14	N7	G	10	2.25349	3.16982	148.98	0.0159479	0.0420965	3.2023
99	C8	G	10	H8	G	10	N7	G	13	2.88307	3.55818	120.187	0.00487184	0.0174656	0.776327
100	C5*	C	14	H5*1	C	14	O2*	G	13	2.75771	3.45737	121.234	0.00601842	0.0232216	1.09284
101	O2*	G	13	H2*	G	13	O4*	C	14	1.83593	2.77232	159.66	0.0323951	0.0951718	7.65724
102	C2*	G	13	H2*	G	13	C6	C	14	2.34194	3.40833	165.264	0.0136939	0.0461686	2.51577
103	C2*	C	14	H2*	C	14	O4*	A	15	2.30811	3.32753	154.119	0.0138677	0.0408786	3.12089
104	C6	C	14	H6	C	14	O5*	C	14	2.01695	3.09458	170.905	0.0246091	0.066798	5.87455
105	N1	G	1	H1	G	1	N3	C	14	1.7953	2.84259	174.98	0.0443566	0.0934386	9.19685
106	C5*	A	15	H5*1	A	15	O2*	C	14	2.69337	3.62728	142.453	0.00690401	0.0254334	1.24899
107	C3*	C	14	H3*	C	14	H8	A	15	2.41913	3.03224	113.826	0.00482686	0.0193915	0.690258
108	N4	C	14	H42	C	14	O6	G	1	1.82925	2.85444	173.318	0.0346271	0.0939925	7.79882
109	C5	C	14	H5	C	14	O1P	C	14	3.16213	3.81391	119.456	0.00235963	0.00983718	0.343583
110	C5	C	14	H5	C	14	N6	A	15	3.0256	3.51192	107.788	0.00470683	0.015802	0.768372
111	O2*	C	14	H2*	C	14	O3*	C	14	2.01586	2.67108	122.495	0.0253185	0.0846606	6.77083
112	C2*	C	14	H2*	C	14	H8	A	15	2.41991	3.12711	120.944	0.00558873	0.0219045	0.789234
113	C5*	G	16	H5*1	G	16	O2*	A	15	2.583	3.49704	140.091	0.00876682	0.0319039	1.68234
114	C8	G	16	H8	G	16	O5*	G	16	2.0866	3.1222	159.025	0.0209878	0.0589612	5.00125
115	C2*	A	15	H2*	A	15	O4*	G	16	2.2535	3.24276	149.272	0.0154973	0.0456363	3.56323
116	C1*	G	16	H1*	G	16	N3	A	15	3.42275	3.91003	108.404	0.00199111	0.00743257	0.299659
117	N1	G	16	H1	G	16	O6	G	10	2.29796	3.01815	126.715	0.0118129	0.0451678	2.84736
118	N6	A	15	H62	A	15	O6	G	10	1.95069	2.95962	168.369	0.0267784	0.0703713	6.20208
119	N6	A	15	H61	A	15	O6	G	16	2.55493	3.20938	122.042	0.00846625	0.0317538	1.77676
120	C8	A	15	H8	A	15	O5*	A	15	2.05088	3.08283	158.409	0.0229216	0.0637773	5.49241
121	O2*	A	15	H2*	A	15	O3*	A	15	2.05319	2.70036	121.978	0.023578	0.0803887	6.31785
122	C2*	A	15	H2*	A	15	C8	G	16	2.88807	3.78018	138.735	0.00501999	0.019124	0.708248
123	C2*	G	16	H2*	G	16	C8	G	17	2.85548	3.79996	144.406	0.00500501	0.0177487	0.719259
124	C8	G	17	H8	G	17	H3*	G	17	2.47499	2.97473	106.767	0.00501735	0.0203111	0.728271
125	N2	G	16	H22	G	16	O6	G	10	2.04792	2.97153	149.283	0.0211063	0.0603151	5.00964
126	O2*	G	16	H2*	G	16	O3*	G	16	2.04667	2.69772	122.297	0.0239773	0.0809437	6.41686
127	C5*	G	17	H5*1	G	17	O2*	G	16	2.57979	3.4635	136.891	0.00888284	0.0331563	1.70317
128	C2*	G	16	H2*	G	16	O4*	G	17	2.39707	3.32337	141.323	0.0116779	0.0366304	2.57498
129	C8	G	17	H8	G	17	O5*	G	17	2.11138	3.13731	156.851	0.0198076	0.0565105	4.70159
130	O2*	G	17	H2*	G	17	O3*	G	17	2.03313	2.68729	122.384	0.0255246	0.0816217	6.75824

## Sheet: H4
H-bonds = Atom 1 (Nucleotide 1, type; Nucleotide number) - Atom 2 (Nucleotide 2, type; Nucleotide number) … Atom 3 (Nucleotide 3; type, Nucleotide number)										dHB = distance Atom 1 - Atom 2, A	dAB = distance Atom 1 - Atom 3, A	dAHB = angle Atom 1 - Atom 2 - Atom 3, deg	value of electronic density in at critical point, a.u.	value of Lapalcian of electronic density at a critical point, a.u.	energy of H-bonds, kcal/mol
№ H-bonds	Atom 1	Nucleotide 1, type	Nucleotide number	Atom 2	Nucleotide 2, type	Nucleotide number	Atom 3	Nucleotide 3, type	Nucleotide number	dHB	dAB	aAHB	ρ	Δρ	EHB
1	C5*	G	2	H5*1	G	2	O2*	G	1	2.76839	3.43416	118.673	0.00608579	0.0251508	1.08302
2	C8	G	1	H8	G	1	O5*	G	1	2.79749	3.68229	138.774	0.00510113	0.0214586	0.839749
3	O2*	G	1	H2*	G	1	O4*	G	2	1.80479	2.76135	164.749	0.0347746	0.101936	8.15444
4	C8	G	1	H8	G	1	H3*	G	1	2.65602	3.33194	119.95	0.00325711	0.0120148	0.45344
5	C2*	G	1	H2*	G	1	N9	G	2	2.5912	3.64062	160.308	0.00900429	0.0281402	1.65586
6	N1	G	2	H1	G	2	O6	G	1	2.45443	3.05822	117.368	0.0102498	0.0381959	2.2865
7	N2	G	2	H22	G	2	O6	G	1	2.35902	3.13258	132.122	0.0120218	0.0405702	2.74203
8	C8	G	2	H8	G	2	O5*	G	2	2.10802	3.05766	144.853	0.0202393	0.0600818	4.82653
9	C8	G	2	H8	G	2	H3*	G	2	2.29418	2.92564	115.303	0.0064668	0.026459	0.97255
10	O2*	G	2	H2*	G	2	O3*	G	2	2.01516	2.67284	122.662	0.0263412	0.0853864	7.02915
11	C2*	G	2	H2*	G	2	O2P	A	3	2.57798	3.05286	105.065	0.0102855	0.0381212	2.09699
12	C5*	A	3	H5*2	A	3	O1P	G	4	2.34213	3.25954	140.009	0.0138918	0.0401274	3.02753
13	C2*	A	3	H2*	A	3	N3	A	3	2.38729	3.00922	114.259	0.0147566	0.0480299	2.88598
14	C3*	A	3	H3*	A	3	N3	A	3	2.53653	3.23393	120.523	0.010521	0.0341238	1.92733
15	O2*	A	3	H2*	A	3	O3*	A	3	1.96916	2.61404	121.354	0.0264763	0.0929718	7.14325
16	C3*	G	2	H3*	G	2	O6	G	4	3.46678	4.32587	136.227	0.00100156	0.00473718	0.128507
17	C5*	G	2	H5*2	G	2	N7	G	4	2.60851	3.69172	167.805	0.0092987	0.0238954	1.57122
18	C3*	G	4	H3*	G	4	O1P	G	4	2.50375	3.44707	143.634	0.0102148	0.0314074	2.08399
19	C5*	G	5	H5*2	G	5	N3	G	5	2.34676	3.2381	137.612	0.0152868	0.0448058	2.97117
20	O2*	G	4	H2*	G	4	O3*	G	4	2.03176	2.67363	121.285	0.0254085	0.0842236	6.81245
21	C5*	A	6	H5*2	A	6	O2P	A	6	2.3941	2.96436	110.617	0.0145165	0.0587555	3.43375
22	C5*	G	4	H5*2	G	4	N9	G	5	2.51138	3.59713	171.988	0.010098	0.0303663	1.92035
23	C3*	G	5	H3*	G	5	N3	G	5	2.77306	3.42741	117.926	0.00693729	0.022561	1.17199
24	C4*	G	4	H4*	G	4	C4	G	5	3.22649	3.92802	122.205	0.00295915	0.00937866	0.413739
25	O2*	G	4	H2*	G	4	N2	G	5	2.83791	3.69669	146.998	0.00443703	0.0162987	0.761997
26	N2	G	5	H21	G	5	O1P	G	5	1.79588	2.82621	170.054	0.0375795	0.0994742	8.55724
27	C2*	G	5	H2*	G	5	C8	A	6	2.51207	3.37121	134.36	0.0102911	0.0362583	1.79284
28	O2*	G	5	H2*	G	5	O5*	A	6	1.81304	2.73068	153.994	0.0367175	0.102029	8.94278
29	C8	A	6	H8	A	6	O2*	G	5	2.5669	3.4294	136.135	0.00814172	0.0284228	1.68116
30	C8	A	6	H8	A	6	O5*	A	6	2.65054	3.32931	120.272	0.00697619	0.0276943	1.40088
31	C2*	A	6	H2*	A	6	O5*	A	6	2.54184	3.11601	111.586	0.0100811	0.0385309	2.20746
32	N6	A	6	H61	A	6	N7	G	5	2.00062	3.01084	168.052	0.0263577	0.0643894	5.34679
33	C2*	A	6	H2*	A	6	O1P	A	6	2.3155	3.3521	157.165	0.0146123	0.0399779	3.21221
34	O2*	A	6	H2*	A	6	O3*	A	6	2.079	2.66416	116.702	0.0224598	0.0808164	6.05162
35	C4*	A	6	H4*	A	6	O1P	G	7	2.6426	3.23071	112.832	0.00867139	0.0323939	1.73927
36	C8	G	7	H8	G	7	O5*	G	7	2.48811	3.34735	135.341	0.00945359	0.0324757	2.01408
37	C2*	G	7	H2*	G	7	O5*	G	7	2.46775	3.15192	119.411	0.0116267	0.0412064	2.55841
38	C4*	G	7	H4*	G	7	O1P	G	8	2.31107	3.09457	126.718	0.0157233	0.0481142	3.53279
39	C1*	G	7	H1*	G	7	C8	G	8	2.60233	3.54452	143.484	0.00803408	0.0274005	1.27028
40	C1*	G	7	H1*	G	7	O4*	G	8	2.84314	3.71759	136.625	0.00438715	0.0176535	0.808588
41	N2	G	7	H22	G	7	O2*	A	15	2.37756	3.23892	142.071	0.0106746	0.0370431	2.50161
42	C3*	G	7	H3*	G	7	O2P	G	7	2.41709	3.17318	124.886	0.0123184	0.0388938	2.64429
43	C8	G	8	H8	G	8	O3*	G	7	2.13048	2.94466	130.355	0.0194563	0.0656391	4.78598
44	C2*	G	7	H2*	G	7	O2P	G	7	2.62649	3.35088	123.084	0.00898914	0.0328215	1.73659
45	C8	G	8	H8	G	8	O5*	G	8	2.17781	3.20298	158.2	0.0181574	0.0510807	4.34666
46	C1*	G	8	H1*	G	8	N3	G	7	2.99167	3.60859	115.993	0.00447336	0.0153538	0.704083
47	N2	G	7	H21	G	7	H1*	G	8	2.442	2.99122	112.665	0.00406447	0.0165417	0.610208
48	C2*	G	8	H2*	G	8	O4*	U	9	2.24486	3.25878	153.251	0.0158472	0.0464233	3.66283
49	N2	G	7	H21	G	7	N3	G	8	2.02501	3.02032	162.748	0.0258519	0.0625901	5.2957
50	C2	A	15	H2	A	15	O2*	G	7	3.01692	3.9562	144.59	0.00318705	0.011628	0.444021
51	O2*	G	7	H2*	G	7	N7	G	8	1.97232	2.91956	160.854	0.0274911	0.0670828	5.61778
52	C2*	G	8	H2*	G	8	H6	U	9	2.174	3.00921	131.221	0.00789046	0.0325181	1.3106
53	C5	U	9	H5	U	9	O2P	U	9	3.45654	4.13921	122.354	0.00124295	0.00552867	0.163946
54	O2*	G	8	H2*	G	8	O3*	G	8	2.08097	2.71609	121.017	0.0222358	0.0776943	5.9593
55	C5*	U	9	H5*1	U	9	O2*	G	8	2.71246	3.61096	138.597	0.0066607	0.02493	1.19592
56	C2	A	15	H2	A	15	C4	G	7	2.75351	3.46897	122.928	0.00619562	0.0234017	0.977628
57	C8	G	10	H8	G	10	O1P	G	10	2.41878	3.44369	157.295	0.0117374	0.0332005	2.42907
58	O2*	U	9	H2*	U	9	O3*	U	9	2.10935	2.72196	119.057	0.0212062	0.076354	5.70112
59	C2*	G	10	H2*	G	10	O5*	G	10	2.57725	3.12086	109.682	0.00891706	0.0340661	1.87975
60	C5	U	11	H5	U	11	O5*	G	10	2.77261	3.85066	171.995	0.00508911	0.0184036	0.918624
61	C6	U	9	H6	U	9	O5*	U	9	2.05292	3.10203	161.665	0.0228552	0.0625873	5.44967
62	C3*	G	10	H3*	G	10	H6	U	11	2.23211	3.24774	153.359	0.00604129	0.0240028	0.932701
63	N1	G	13	H1	G	13	O2	U	9	1.74362	2.77926	177.116	0.0414023	0.118152	9.47389
64	C2*	U	9	H2*	U	9	H5	U	11	2.64633	3.66444	153.949	0.00320383	0.0103545	0.38068
65	O2*	G	10	H2*	G	10	O3*	G	10	2.04908	2.65225	118.055	0.0236337	0.0828969	6.35239
66	C3*	G	10	H3*	G	10	H5	U	11	2.49809	3.43247	142.586	0.00393626	0.0151045	0.548807
67	C3*	U	9	H3*	U	9	O4	U	11	3.45086	4.31583	136.799	0.00106682	0.00505595	0.138079
68	O2*	U	9	H2*	U	9	C8	G	10	2.38642	3.24494	146.205	0.0112765	0.0368833	2.0797
69	C2*	G	10	H2*	G	10	O2*	U	9	2.41048	3.4416	156.451	0.0116859	0.033837	2.4974
70	C8	G	10	H8	G	10	O5*	G	10	2.63651	3.28938	118.15	0.00792821	0.0312801	1.60231
71	C1*	A	15	H1*	A	15	N2	G	7	3.03693	3.90827	136.792	0.00400461	0.0149962	0.579078
72	C4*	G	10	H4*	G	10	O1P	U	11	2.49291	3.14194	116.688	0.0112409	0.0387474	2.37983
73	C6	U	11	H6	U	11	O5*	U	11	2.14101	3.1993	163.66	0.0192139	0.0521687	4.49834
74	N3	U	11	H3	U	11	O4	U	9	2.23238	3.04783	135.803	0.0148069	0.0459862	3.42128
75	N3	U	9	H3	U	9	O6	G	13	1.69168	2.73911	177.425	0.0469506	0.129538	10.8286
76	C1*	U	11	H1*	U	11	O2	U	11	2.30723	2.81693	106.231	0.0171338	0.0732166	4.15612
77	C2*	U	11	H2*	U	11	O5*	U	11	2.51351	3.07345	110.422	0.0105585	0.0388838	2.28788
78	C1*	U	11	H1*	U	11	O4*	U	12	2.84913	3.7395	138.408	0.00415814	0.0161559	0.714159
79	O2*	U	11	H2*	U	11	O5*	U	12	2.0763	2.90076	140.672	0.0210467	0.059108	5.19506
80	C1*	U	12	H1*	U	12	N7	G	13	2.51496	3.44515	142.031	0.0102903	0.0298701	1.86602
81	C4*	U	12	H4*	U	12	O2P	U	12	2.60911	3.24596	116.341	0.00947631	0.0360236	1.88843
82	O2*	U	11	H2*	U	11	O4*	U	12	2.44913	3.26348	140.371	0.00837635	0.0325006	1.91457
83	C6	U	12	H6	U	12	O2*	U	11	2.96284	3.49132	110.352	0.00369533	0.0159141	0.610509
84	O2*	U	12	H2*	U	12	O1P	G	13	1.75124	2.72721	165.093	0.0427475	0.111292	10.022
85	C4*	U	12	H4*	U	12	O4*	G	13	2.95186	3.93213	149.291	0.00321026	0.013242	0.516519
86	C4*	U	11	H4*	U	11	H1*	G	13	2.69477	3.74386	159.688	0.002383	0.00796027	0.279128
87	C4*	U	11	H4*	U	11	N3	G	13	2.80901	3.41604	114.658	0.0061856	0.0213051	1.08949
88	C5*	U	11	H5*1	U	11	N2	G	13	3.02459	3.97717	145.129	0.00398613	0.0122561	0.603109
89	C8	G	13	H8	G	13	O3*	U	12	2.08635	3.05338	147.873	0.02083	0.0633507	5.07854
90	C8	G	13	H8	G	13	O5*	G	13	2.44049	3.39029	146.295	0.0105266	0.0375173	2.41174
91	C2*	G	13	H2*	G	13	H6	C	14	2.23411	3.07342	131.827	0.00718791	0.0295727	1.13226
92	O2*	G	13	H2*	G	13	O3*	G	13	2.0845	2.71909	121.008	0.0220064	0.0775012	5.90706
93	C5	C	14	H5	C	14	O2P	C	14	3.41422	4.07537	120.634	0.00135417	0.00604389	0.183906
94	C6	C	14	H6	C	14	O5*	C	14	2.04487	3.0943	161.72	0.0232464	0.0636944	5.54804
95	C5*	C	14	H5*1	C	14	O2*	G	13	2.73518	3.6224	137.524	0.00667834	0.0267159	1.16002
96	C2*	G	13	H2*	G	13	O4*	C	14	2.29527	3.2631	146.445	0.0142502	0.0433361	3.25291
97	C1*	C	14	H1*	C	14	N2	G	13	3.06004	3.99321	143.638	0.00357474	0.0118902	0.556226
98	N1	G	8	H1	G	8	N3	C	14	1.76681	2.81958	177.437	0.047247	0.0977813	9.95459
99	N2	G	8	H22	G	8	O2	C	14	1.77361	2.80675	176.887	0.0390187	0.108027	8.82931
100	C1*	A	15	H1*	A	15	N2	G	8	2.47277	3.363	137.488	0.0122499	0.0331556	2.27988
101	N4	C	14	H42	C	14	O6	G	8	1.78537	2.81658	176.745	0.0376594	0.104957	8.47728
102	C2*	C	14	H2*	C	14	H8	A	15	2.44056	3.25391	129.97	0.00428617	0.0171456	0.581387
103	C2*	C	14	H2*	C	14	O5*	A	15	2.69848	3.18496	106.352	0.00781194	0.0314675	1.62491
104	C2*	C	14	H2*	C	14	O4*	A	15	2.52414	3.55775	156.999	0.00869131	0.0284901	1.8088
105	C8	A	15	H8	A	15	O5*	A	15	2.23526	3.24688	154.402	0.0154961	0.0448364	3.57282
106	O2*	C	14	H2*	C	14	O3*	C	14	2.05138	2.69818	121.879	0.0238308	0.0803483	6.36356
107	C5*	G	16	H5*2	G	16	O5*	A	15	2.77747	3.51871	124.52	0.00588564	0.0219297	1.09089
108	C5*	A	15	H5*1	A	15	O2*	C	14	2.44081	3.41881	147.557	0.0113561	0.0355906	2.39897
109	C2*	A	15	H2*	A	15	O6	G	7	2.90234	3.79538	138.689	0.00425757	0.0160472	0.74236
110	N1	G	7	H1	G	7	O2*	A	15	1.86741	2.83456	155.596	0.0335545	0.0904886	7.98196
111	O2*	A	15	H2*	A	15	O3*	A	15	2.09911	2.70828	118.709	0.0217426	0.0761015	5.80847
112	C5*	A	15	H5*2	A	15	H5*1	G	16	2.14563	2.96527	129.299	0.00801386	0.0288231	1.28786
113	C4*	G	16	H4*	G	16	O1P	A	15	2.46238	3.39634	141.842	0.0106305	0.0322028	2.20196
114	C3*	G	17	H3*	G	17	O5*	G	16	2.46869	3.53943	164.702	0.0109592	0.0331417	2.30554
115	C8	G	16	H8	G	16	O5*	G	16	2.1815	3.20057	155.822	0.0169238	0.0494009	3.96279
116	C8	G	16	H8	G	16	H3*	G	16	2.54366	3.06038	108.214	0.00435781	0.0175101	0.64319
117	C3*	G	16	H3*	G	16	H3*	G	17	2.30168	3.29373	149.586	0.00603614	0.0214888	0.909747
118	O3*	G	17	H3*	G	17	O2P	G	16	1.63273	2.61088	163.728	0.0539667	0.146143	13.4575
119	C5*	G	16	H5*2	G	16	H5*2	G	17	2.4567	2.99606	108.725	0.00455051	0.017149	0.659008
120	C5*	G	17	H5*2	G	17	O3*	G	16	2.35929	2.94289	111.562	0.0148778	0.0572386	3.55692
121	O2*	G	16	H2*	G	16	O3*	G	16	2.11621	2.74901	121.022	0.0212198	0.0744112	5.67169
122	C3*	G	16	H3*	G	16	O4*	G	17	2.79258	3.65753	135.674	0.00551641	0.0205442	1.03106
123	C2*	G	16	H2*	G	16	C8	G	17	2.58058	3.57687	150.735	0.00885183	0.0286716	1.40456
124	C8	G	17	H8	G	17	O1P	G	17	2.01564	3.06765	161.591	0.0232316	0.0664117	5.45341
125	C2*	G	17	H2*	G	17	C8	G	16	3.10969	3.97851	136.421	0.00326001	0.0106164	0.423407
126	N2	G	17	H22	G	17	O6	G	16	2.21603	3.05965	138.845	0.0153844	0.0467657	3.58025
127	C2*	G	17	H2*	G	17	N3	G	17	2.55696	3.13533	111.776	0.0104777	0.0357883	1.93179
128	O2*	G	17	H2*	G	17	O3*	G	17	1.93359	2.60753	123.666	0.0290748	0.0959836	7.80738

## Sheet: H5
H-bonds = Atom 1 (Nucleotide 1, type; Nucleotide number) - Atom 2 (Nucleotide 2, type; Nucleotide number) … Atom 3 (Nucleotide 3; type, Nucleotide number)										dHB = distance Atom 1 - Atom 2, A	dAB = distance Atom 1 - Atom 3, A	dAHB = angle Atom 1 - Atom 2 - Atom 3, deg	value of electronic density in at critical point, a.u.	value of Lapalcian of electronic density at a critical point, a.u.	energy of H-bonds, kcal/mol
№ H-bonds	Atom 1	Nucleotide 1, type	Nucleotide number	Atom 2	Nucleotide 2, type	Nucleotide number	Atom 3	Nucleotide 3, type	Nucleotide number	dHB	dAB	aAHB	ρ	Δρ	EHB
1	C5*	G	2	H5*1	G	2	O2*	G	1	2.78024	3.47861	121.177	0.00587769	0.0244809	1.03705
2	C8	G	1	H8	G	1	O5*	G	1	2.7959	3.70828	141.815	0.00511455	0.0214848	0.83908
3	O2*	G	1	H2*	G	1	O4*	G	2	1.80384	2.75435	162.822	0.0348592	0.102713	8.20769
4	C2*	G	1	H2*	G	1	N9	G	2	2.58596	3.63653	160.551	0.00920479	0.0291291	1.69375
5	N2	G	2	H22	G	2	O6	G	1	2.34813	3.12215	132.113	0.0123113	0.0410976	2.81466
6	N1	G	2	H1	G	2	O6	G	1	2.44747	3.04638	116.97	0.0104366	0.0389085	2.33517
7	C8	G	2	H8	G	2	O5*	G	2	2.11352	3.09685	149.628	0.0200367	0.0580545	4.76891
8	C8	G	2	H8	G	2	H3*	G	2	2.21681	2.80732	111.929	0.00767601	0.0310601	1.20642
9	C5*	A	3	H5*2	A	3	O1P	G	4	2.23168	3.09638	134.308	0.0173192	0.0510586	3.96746
10	C2*	G	2	H2*	G	2	O2P	A	3	2.57127	3.06219	106.061	0.0106555	0.0391546	2.16488
11	O2*	G	2	H2*	G	2	O5*	A	3	1.80779	2.7566	160.513	0.0374262	0.101143	8.9599
12	O2*	A	3	H2*	A	3	O3*	A	3	1.96487	2.61491	121.816	0.0265738	0.0934223	7.17496
13	C3*	A	3	H3*	A	3	N3	A	3	2.5658	3.25852	120.227	0.0100559	0.0323233	1.82157
14	C2*	A	3	H2*	A	3	N3	A	3	2.39867	3.02144	114.361	0.0144253	0.0468172	2.80262
15	C5*	G	4	H5*2	G	4	N9	G	5	2.7614	3.82234	162.774	0.00627175	0.0203972	1.13355
16	C5*	G	5	H5*2	G	5	N3	G	5	2.30176	3.20889	139.335	0.0165762	0.0485593	3.28907
17	C5*	G	2	H5*2	G	2	O6	G	4	2.6782	3.63199	144.694	0.00642721	0.0211508	1.18884
18	C3*	G	4	H3*	G	4	O1P	G	4	2.51077	3.41953	139.273	0.0101986	0.0313458	2.07981
19	N2	G	5	H21	G	5	O1P	G	5	1.9711	2.95777	159.44	0.0259648	0.0670242	6.05726
20	O2*	G	4	H2*	G	4	O1P	G	5	1.75535	2.73605	168.137	0.0425369	0.11061	10.028
21	C3*	G	5	H3*	G	5	N3	G	5	2.62025	3.30241	119.582	0.00927888	0.0296087	1.63672
22	C4*	G	4	H4*	G	4	N1	G	5	2.9521	4.05481	178.584	0.00463076	0.015632	0.792827
23	C4*	G	4	H4*	G	4	C4	G	5	3.05469	3.82612	127.388	0.00417177	0.0138569	0.633047
24	O2*	G	5	H2*	G	5	O5*	A	6	1.86134	2.77283	153.144	0.0329766	0.0899443	7.99713
25	C2*	G	5	H2*	G	5	N7	A	6	2.60369	3.5623	145.508	0.00970443	0.032407	1.66888
26	C8	A	6	H8	A	6	O2*	G	5	2.73899	3.56428	132.926	0.00556802	0.021921	1.07849
27	C2*	A	6	H2*	A	6	O5*	A	6	2.58728	3.12824	109.524	0.00941449	0.0376107	2.06124
28	C8	A	6	H8	A	6	O5*	A	6	2.56376	3.25572	121.038	0.00834915	0.0317897	1.72883
29	N6	A	6	H61	A	6	N7	G	5	2.00898	3.0037	163.432	0.0255441	0.0645334	5.25787
30	C2*	A	6	H2*	A	6	O1P	A	6	2.19804	3.21366	153.245	0.0184648	0.0496299	4.23398
31	C3*	A	6	H3*	A	6	O2P	A	6	2.7848	3.65313	135.976	0.00642598	0.023322	1.04376
32	O2*	A	6	H2*	A	6	O3*	A	6	2.03427	2.64264	118.406	0.0246547	0.0847212	6.62944
33	C4*	A	6	H4*	A	6	O2P	G	7	2.7079	3.32453	115.03	0.00735187	0.0276679	1.43786
34	C5*	G	7	H5*1	G	7	O2*	A	6	2.73703	3.49173	125.506	0.00631973	0.0222949	1.16281
35	C8	G	7	H8	G	7	O5*	G	7	2.55418	3.28065	123.813	0.00827361	0.0307277	1.70358
36	C8	G	7	H8	G	7	O2P	A	6	2.8241	3.43189	115.58	0.00460368	0.0186625	0.799171
37	N1	G	7	H1	G	7	O2*	A	15	1.95509	2.92647	156.613	0.0278562	0.0708444	6.55481
38	O2*	G	7	H2*	G	7	O3*	G	7	2.02291	2.6401	119.006	0.0245076	0.0848037	6.57703
39	O2*	G	7	H2*	G	7	O4*	G	8	2.23437	2.99007	133.133	0.0139222	0.0447573	3.41889
40	C5	U	9	H5	U	9	O2P	G	8	3.514	4.03552	111.277	0.00129591	0.00578608	0.181275
41	C8	G	8	H8	G	8	O5*	G	8	2.20216	3.23346	158.907	0.0171138	0.0481881	3.98835
42	C2	A	15	H2	A	15	O2*	G	7	2.33997	3.37281	157.84	0.0118702	0.0380329	2.75046
43	C2*	G	7	H2*	G	7	N1	A	15	2.51141	3.49822	149.145	0.0104691	0.0299916	1.93625
44	O2*	G	8	H2*	G	8	O3*	G	8	2.01617	2.6666	122.032	0.0253084	0.0846074	6.75887
45	C3*	G	7	H3*	G	7	N7	G	8	2.80602	3.5783	127.555	0.00657049	0.022967	1.04829
46	C8	G	8	H8	G	8	H3*	G	8	2.43013	2.94419	107.696	0.00535947	0.0218978	0.785673
47	C5*	U	9	H5*1	U	9	O2*	G	8	2.80817	3.76602	145.399	0.0054666	0.0197497	0.98866
48	C2*	G	8	H2*	G	8	H5*1	U	9	2.48094	2.90809	101.723	0.00531716	0.0226351	0.840375
49	C2*	G	8	H2*	G	8	O4*	U	9	2.15875	3.23647	167.608	0.018429	0.0522049	4.30923
50	C3*	G	8	H3*	G	8	H6	U	9	2.2776	3.06469	127.095	0.00627952	0.0251131	0.940062
51	C5*	U	9	H5*2	U	9	O1P	G	10	2.43532	3.27721	132.388	0.0116678	0.035589	2.46887
52	C6	U	9	H6	U	9	O5*	U	9	2.04304	3.10648	166.063	0.023158	0.0639183	5.5553
53	C3*	U	9	H3*	U	9	O1P	U	11	2.12389	3.11268	149.04	0.0179407	0.0602628	4.22495
54	N6	A	15	H62	A	15	O2P	G	7	1.81907	2.8338	167.747	0.0333179	0.0986579	7.67453
55	O2*	U	9	H2*	U	9	O4	U	11	2.39972	3.17354	135.788	0.0102104	0.0342439	2.31555
56	C2*	U	9	H2*	U	9	C5	U	11	2.52563	3.25637	123.21	0.0113663	0.0416224	1.89828
57	C5	U	9	H5	U	9	O2P	U	9	3.31007	3.97783	120.985	0.0017603	0.00751666	0.248145
58	C5	U	11	H5	U	11	O3*	U	9	2.7321	3.70421	149.149	0.00576407	0.0218129	1.09852
59	C3*	G	10	H3*	G	10	H6	U	11	2.11443	2.82163	119.871	0.00900382	0.0373848	1.53277
60	C6	U	11	H6	U	11	O4*	U	11	2.2268	2.69496	103.495	0.0199231	0.0809373	4.90113
61	C8	G	10	H8	G	10	O5*	G	10	2.48972	3.15282	118.564	0.0102793	0.0371419	2.16915
62	C6	U	11	H6	U	11	O5*	U	11	2.17037	3.18047	153.888	0.0183717	0.0507011	4.28805
63	C2*	G	10	H2*	G	10	N3	G	10	2.52575	3.21331	119.685	0.0107281	0.0353086	1.98747
64	O2*	G	10	H2*	G	10	O3*	G	10	2.04827	2.66697	119.432	0.0228436	0.082675	6.15578
65	C5*	G	10	H5*2	G	10	O1P	U	11	2.61498	3.25	116.003	0.00845022	0.0297193	1.68606
66	C5*	U	11	H5*2	U	11	O4	U	9	2.90613	3.78906	137.316	0.00398809	0.0144236	0.66177
67	C2*	G	10	H2*	G	10	O4*	U	11	2.64035	3.56611	141.675	0.00679145	0.0242492	1.3303
68	C1*	U	11	H1*	U	11	N2	G	10	2.82376	3.81216	150.147	0.00573785	0.0170021	0.955444
69	C3*	U	11	H3*	U	11	O2	U	9	2.94546	4.03072	170.17	0.00366615	0.0136383	0.595529
70	C3*	U	11	H3*	U	11	N3	U	9	2.92634	3.7835	135.101	0.00435912	0.0168143	0.711164
71	C2*	G	10	H2*	G	10	H6	U	11	2.53947	3.1232	112.182	0.00475669	0.0186488	0.683976
72	C2*	U	11	H2*	U	11	O5*	U	12	2.78439	3.21976	103.526	0.00678401	0.0274006	1.33892
73	C2*	U	11	H2*	U	11	H6	U	12	2.12497	3.1067	148.216	0.0081627	0.0320383	1.34033
74	C5	U	12	H5	U	12	O2	U	9	2.2948	3.32456	157.965	0.0120283	0.0390754	2.7249
75	C5	U	11	H5	U	11	O5*	G	10	2.65933	3.66305	153.825	0.00615016	0.0227278	1.19411
76	C6	U	12	H6	U	12	O5*	U	12	2.44621	3.51138	166.46	0.00986615	0.0311676	2.12374
77	N3	U	9	H3	U	9	O1P	U	12	1.67187	2.70006	167.567	0.0476176	0.142329	11.488
78	O2*	U	11	H2*	U	11	O3*	U	11	2.02124	2.67922	122.801	0.0255248	0.0838613	6.80903
79	C5*	U	12	H5*1	U	12	O2*	U	11	2.59661	3.42058	131.165	0.00849978	0.031753	1.62845
80	C2*	U	11	H2*	U	11	O4*	U	12	2.43316	3.33081	138.547	0.010619	0.0352747	2.34817
81	C5	U	12	H5	U	12	O2*	U	9	3.37202	4.07602	123.816	0.00135485	0.00639305	0.17763
82	C3*	U	12	H3*	U	12	H8	G	13	2.33948	2.91726	110.93	0.00558494	0.0224794	0.84665
83	O2*	U	12	H2*	U	12	O3*	U	12	2.04599	2.69309	121.888	0.0241234	0.0811134	6.44558
84	C2*	U	12	H2*	U	12	O5*	G	13	2.75331	3.22746	105.798	0.00712863	0.0291541	1.46803
85	C5*	G	13	H5*1	G	13	O2*	U	12	2.49509	3.44377	143.938	0.0102418	0.0334792	2.09545
86	C2*	U	12	H2*	U	12	O4*	G	13	2.29828	3.3506	160.821	0.0139755	0.0411711	3.16604
87	C8	G	13	H8	G	13	O5*	G	13	2.1091	3.07676	147.904	0.020503	0.0591581	4.91191
88	C5	C	14	H5	C	14	O5*	G	13	2.8838	3.61227	124.672	0.00435482	0.0176067	0.76343
89	N1	G	8	H1	G	8	N3	C	14	1.78954	2.83865	178.1	0.0448525	0.0948927	9.33278
90	C1*	U	9	H1*	U	9	O6	G	13	2.87596	3.95787	169.816	0.00351919	0.0130685	0.562204
91	N4	C	14	H42	C	14	O6	G	8	1.81031	2.84163	179.406	0.0361825	0.099079	8.17044
92	N4	C	14	H41	C	14	O1P	G	13	1.89408	2.90874	169.768	0.0277427	0.0823603	6.4262
93	C2*	U	12	H2*	U	12	H8	G	13	2.22902	2.93747	120.355	0.00701962	0.0289248	1.11297
94	C5	C	14	H5	C	14	O1P	G	13	2.86607	3.56339	122.165	0.00494613	0.0191804	0.842374
95	C3*	G	13	H3*	G	13	C6	C	14	2.59822	3.45497	134.768	0.00911888	0.0368096	1.49764
96	O2*	G	13	H2*	G	13	O3*	G	13	2.01674	2.66045	121.497	0.024683	0.0853762	6.62726
97	C5*	G	13	H5*2	G	13	O1P	C	14	3.00273	3.67115	119.533	0.00380557	0.0143752	0.60637
98	C6	C	14	H6	C	14	O5*	C	14	1.99116	3.06217	168.885	0.0264052	0.0716246	6.35732
99	C2*	G	13	H2*	G	13	O4*	C	14	2.25907	3.27188	152.839	0.015228	0.0449955	3.47449
100	C1*	C	14	H1*	C	14	N3	G	13	3.42239	3.99864	114.31	0.00185144	0.00675863	0.273531
101	N2	G	8	H22	G	8	O2	C	14	1.74718	2.77914	176.553	0.0416809	0.116486	9.54165
102	C2*	C	14	H2*	C	14	H8	A	15	2.62372	3.53385	139.984	0.00302188	0.010838	0.361108
103	C2*	C	14	H2*	C	14	O5*	A	15	2.65679	3.14504	106.279	0.00842146	0.0332067	1.74479
104	O2*	C	14	H2*	C	14	O3*	C	14	2.04296	2.69502	122.319	0.0243127	0.0808486	6.47723
105	C8	A	15	H8	A	15	O5*	A	15	2.74351	3.72511	150.373	0.00523206	0.0196984	0.956116
106	C5*	A	15	H5*1	A	15	O2*	C	14	2.51699	3.44796	141.738	0.00975721	0.0318188	1.98157
107	C3*	A	15	H3*	A	15	O5*	A	15	2.33929	2.82167	104.706	0.0151081	0.0641674	3.6067
108	C8	A	15	H8	A	15	H3*	A	15	2.45966	2.97388	107.649	0.00503943	0.0194619	0.711812
109	C2*	C	14	H2*	C	14	O4*	A	15	2.64787	3.63732	149.86	0.00673231	0.0233991	1.3146
110	C2*	A	15	H2*	A	15	O6	G	7	2.32299	3.35904	156.712	0.014181	0.0389646	3.0794
111	O2*	A	15	H2*	A	15	O3*	A	15	2.08613	2.70392	119.379	0.0222974	0.0763894	5.93718
112	C3*	A	15	H3*	A	15	O2P	G	16	2.26834	2.78105	106.371	0.0187912	0.0750407	4.58284
113	C5*	A	15	H5*2	A	15	H5*1	G	16	2.21545	3.0475	130.757	0.00698802	0.0252454	1.06517
114	O3*	G	17	H3*	G	17	O2P	G	16	1.64415	2.622	163.966	0.0523625	0.143089	12.9336
115	C4*	G	16	H4*	G	16	O1P	A	15	2.61939	3.4679	133.312	0.00774685	0.0257342	1.49076
116	C5*	G	16	H5*2	G	16	O5*	A	15	2.78477	3.56524	127.857	0.00582215	0.0220717	1.05069
117	C8	G	16	H8	G	16	H3*	G	16	2.36949	2.94331	111.441	0.00567726	0.0228893	0.82594
118	C8	G	16	H8	G	16	O5*	G	16	2.17594	3.16565	150.805	0.0172936	0.0508822	4.06057
119	C3*	G	16	H3*	G	16	H5*2	G	17	1.75395	2.4048	113.098	0.0196178	0.0633648	4.38572
120	C5*	G	17	H5*1	G	17	O2P	G	16	2.66163	3.26027	113.556	0.00744323	0.0278799	1.47429
121	C5*	G	17	H5*1	G	17	O2P	A	15	3.74784	4.29759	112.98	0.000629224	0.00328585	0.0881345
122	C5*	G	17	H5*2	G	17	O3*	G	16	2.44732	2.98362	108.915	0.012899	0.0547563	3.12476
123	O2*	G	16	H2*	G	16	O3*	G	16	2.13815	2.768	120.844	0.020265	0.0723178	5.41419
124	C8	G	17	H8	G	17	O1P	G	17	1.93289	2.98338	161.027	0.0282489	0.0808752	6.69797
125	C3*	G	16	H3*	G	16	C8	G	17	3.15946	3.8541	122.05	0.00308897	0.0102477	0.419854
126	C2*	G	16	H2*	G	16	N7	G	17	2.69195	3.70439	153.167	0.00743617	0.0215744	1.23264
127	C2*	G	17	H2*	G	17	N3	G	17	2.44304	3.20454	125.201	0.0126284	0.0386803	2.37862
128	N1	G	17	H1	G	17	O6	G	16	2.33158	3.01616	123.562	0.0124953	0.0432994	2.85164
129	O2*	G	17	H2*	G	17	O3*	G	17	2.08792	2.69596	118.736	0.0204177	0.079119	5.61808

## Sheet: QK
H-bonds = Atom 1 (Nucleotide 1, type; Nucleotide number) - Atom 2 (Nucleotide 2, type; Nucleotide number) … Atom 3 (Nucleotide 3; type, Nucleotide number)										dHB = distance Atom 1 - Atom 2, A	dAB = distance Atom 1 - Atom 3, A	dAHB = angle Atom 1 - Atom 2 - Atom 3, deg	value of electronic density in at critical point, a.u.	value of Lapalcian of electronic density at a critical point, a.u.	energy of H-bonds, kcal/mol
№ H-bonds	Atom 1	Nucleotide 1, type	Nucleotide number	Atom 2	Nucleotide 2, type	Nucleotide number	Atom 3	Nucleotide 3, type	Nucleotide number	dHB	dAB	aAHB	ρ	Δρ	EHB
1	C8	G	1	H8	G	1	O5*	G	1	2.75619	3.64351	138.968	0.00540475	0.0200384	0.970952
2	N1	G	16	H1	G	16	O6	G	1	1.78069	2.78808	162.237	0.0375947	0.107024	8.50486
3	C1*	G	1	H1*	G	1	N7	A	3	2.79485	3.62052	131.948	0.00624161	0.0195672	1.01583
4	C5*	G	2	H5*1	G	2	N7	A	3	2.94541	3.94834	151.754	0.00450542	0.0136299	0.666202
5	N2	G	1	H21	G	1	C8	A	3	3.10928	3.83357	129.632	0.00258919	0.00986138	0.331662
6	C2*	A	3	H2*	A	3	N2	G	1	3.17925	4.27297	171.586	0.00272005	0.00951047	0.344867
7	N1	G	1	H1	G	1	O6	G	4	1.8498	2.8625	164.436	0.0323746	0.0879897	7.21712
8	N2	G	16	H22	G	16	N7	G	1	1.98369	3.01134	175.134	0.028491	0.0658418	5.61365
9	C2*	G	1	H2*	G	1	O5*	G	1	2.29748	3.0333	122.371	0.0147536	0.0497715	3.40352
10	O2*	G	1	H2*	G	1	O2P	G	2	1.60039	2.59601	167.764	0.0602531	0.152734	15.7395
11	N2	G	17	H21	G	17	O2*	G	1	2.25781	2.96142	125.459	0.0146969	0.0475108	3.55405
12	C8	G	2	H8	G	2	O2*	G	1	2.48498	3.256	127.197	0.00950171	0.0326807	1.98062
13	C1*	G	2	H1*	G	2	O2P	A	3	2.42318	3.16284	123.441	0.0126238	0.0414134	2.74738
14	N1	G	2	H1	G	2	O6	G	5	1.81717	2.81834	160.543	0.0349195	0.0961516	7.80545
15	N1	G	7	H1	G	7	O6	G	16	1.97175	2.97089	162.049	0.0250531	0.0638357	5.60213
16	O2*	G	2	H2*	G	2	O2P	A	3	1.65362	2.63077	163.743	0.0527567	0.141983	13.1929
17	C8	G	2	H8	G	2	O5*	G	2	2.61816	3.53729	142.275	0.00696811	0.0248846	1.37534
18	C2*	G	2	H2*	G	2	O5*	G	2	2.60324	3.18056	111.886	0.00845394	0.0318749	1.77612
19	C4*	G	2	H4*	G	2	O5*	A	3	2.46137	3.0366	111.265	0.0117705	0.0424163	2.60787
20	N6	A	3	H61	A	3	O4*	G	1	1.94689	2.95138	167.278	0.0262305	0.0706507	6.10685
21	C8	A	3	H8	A	3	O4*	G	2	2.01352	3.02492	153.869	0.0238651	0.0693139	5.71596
22	C3*	A	3	H3*	A	3	O5*	A	3	2.35413	2.83678	104.715	0.0147694	0.0621254	3.50176
23	C8	G	4	H8	G	4	O5*	G	4	2.43966	3.22333	128.111	0.0105948	0.0389815	2.38019
24	C8	G	4	H8	G	4	O2P	G	4	2.24382	3.27833	158.938	0.0159261	0.0436579	3.6381
25	N2	G	2	H21	G	2	O2P	G	4	2.42307	3.35948	152.92	0.00874806	0.0301239	1.93458
26	O2*	A	3	H2*	A	3	O5*	G	4	1.9313	2.89597	167.01	0.0280077	0.0715735	6.56308
27	N1	G	4	H1	G	4	O6	G	7	1.74365	2.76347	165.042	0.0402151	0.117617	9.12831
28	C8	G	4	H8	G	4	H2*	G	4	2.11964	2.653	107.365	0.00954541	0.0430514	1.75599
29	C3*	G	4	H3*	G	4	O1P	G	4	2.54506	3.29886	125.126	0.00958552	0.0314703	1.91916
30	N2	G	4	H22	G	4	N7	G	7	1.98158	3.0037	170.415	0.0285549	0.065243	5.594
31	N2	G	1	H22	G	1	N7	G	4	1.80828	2.84423	173.04	0.0420046	0.0946078	8.70589
32	C2*	G	4	H2*	G	4	O5*	G	4	2.35536	3.12345	125.763	0.0149855	0.054392	3.49432
33	C2*	G	4	H2*	G	4	O2P	G	4	2.28383	3.35709	166.455	0.0173491	0.0527304	3.82725
34	O2*	G	4	H2*	G	4	O2P	G	5	1.6169	2.61316	169.618	0.058271	0.149137	15.0302
35	C1*	G	4	H1*	G	4	O4*	G	5	3.26515	4.34073	167.042	0.00171829	0.007236	0.204897
36	C1*	G	4	H1*	G	4	H5*1	G	5	2.82026	3.72139	139.348	0.00205706	0.00773815	0.281198
37	C5*	A	6	H5*1	A	6	O4*	G	5	2.89026	3.39923	108.371	0.00484273	0.0219759	1.03
38	C5*	A	6	H5*1	A	6	N3	G	5	2.61108	3.51666	139.36	0.00914434	0.0270472	1.58739
39	C8	G	5	H8	G	5	O2*	G	4	2.05314	2.95451	138.741	0.0234901	0.0677337	5.60816
40	N2	G	2	H22	G	2	N7	G	5	1.92842	2.95712	173.08	0.03222	0.073767	6.3856
41	C2*	G	5	H2*	G	5	O5*	G	5	2.28249	2.99994	121.167	0.0154427	0.0518394	3.56814
42	C1*	G	5	H1*	G	5	N7	A	6	2.86144	3.60827	125.414	0.00545233	0.0192113	0.943641
43	C1*	G	5	H1*	G	5	O5*	A	6	2.15172	3.02136	134.423	0.0200138	0.0597827	4.86059
44	C4*	G	5	H4*	G	5	O1P	A	6	2.18569	3.08688	137.657	0.0198304	0.0559282	4.54783
45	N2	G	4	H21	G	4	H5*1	A	6	2.29437	3.09722	135.452	0.00459021	0.018316	0.665055
46	C4*	A	6	H4*	A	6	H8	G	7	2.16997	3.2351	163.691	0.00719363	0.0282789	1.13447
47	N2	G	5	H21	G	5	O4*	A	6	2.02274	3.03199	170.388	0.021667	0.0602245	5.12436
48	C8	A	6	H8	A	6	O2P	A	6	2.20659	3.20278	151.747	0.0179613	0.0479234	4.07622
49	C8	A	6	H8	A	6	H2*	A	6	1.94476	2.52162	109.416	0.0130103	0.0555212	2.5784
50	O2*	G	5	H2*	G	5	N7	A	6	1.77326	2.72077	157.032	0.0445757	0.100484	9.69021
51	N2	G	5	H22	G	5	N7	G	8	1.86284	2.89097	172.236	0.0371007	0.0866246	7.60298
52	C2	A	6	H2	A	6	N7	G	8	3.06793	3.78313	123.617	0.00343291	0.0118657	0.519359
53	N6	A	6	H61	A	6	O2*	G	5	2.13053	3.11353	160.787	0.0190848	0.046621	4.38194
54	C2*	A	6	H2*	A	6	O2P	A	6	2.46109	3.45857	151.14	0.0110922	0.0329018	2.32968
55	C2*	G	7	H2*	G	7	O4*	A	6	2.88814	3.79703	140.318	0.00421521	0.0165716	0.744364
56	C2*	G	7	H2*	G	7	O3*	A	6	2.41278	3.33352	140.606	0.0118937	0.03676	2.58603
57	O2*	A	6	H2*	A	6	O3*	A	6	1.95518	2.59372	120.62	0.0280828	0.0954301	7.53391
58	C4*	A	6	H4*	A	6	O1P	G	7	2.45725	3.29242	132.067	0.0115236	0.0369889	2.44691
59	C8	G	7	H8	G	7	O1P	G	7	2.17088	3.23717	165.943	0.0172239	0.0473684	3.93131
60	N2	G	7	H21	G	7	O1P	G	16	2.66438	3.30348	121.189	0.00545359	0.0231096	1.13083
61	N1	G	5	H1	G	5	O6	G	8	1.80384	2.80848	162.248	0.035756	0.101351	8.09991
62	C1*	A	6	H1*	A	6	O2*	G	7	3.20727	3.98959	129.113	0.001876	0.00814413	0.284046
63	O2*	G	7	H2*	G	7	O5*	G	8	1.87417	2.83378	163.953	0.0325311	0.0831842	7.57642
64	C1*	G	7	H1*	G	7	O6	G	10	3.08607	4.10547	154.053	0.00220055	0.00898804	0.320404
65	N2	G	7	H21	G	7	O4*	G	8	2.94668	3.68626	130.646	0.00294335	0.0141238	0.546483
66	C5*	G	8	H5*2	G	8	O1P	U	9	2.51203	3.27771	125.977	0.00971749	0.0334002	2.02807
67	C2*	U	9	H2*	U	9	O1P	U	9	2.20461	3.20407	150.428	0.0182378	0.0488014	4.15578
68	C5	U	9	H5	U	9	O5*	G	8	3.09222	3.9782	139.357	0.00288199	0.0111533	0.398037
69	C3*	G	8	H3*	G	8	H5	U	9	2.79921	3.85247	161.356	0.00190609	0.00655573	0.224566
70	C1*	G	8	H1*	G	8	O1P	G	16	2.94775	3.88226	142.661	0.00346521	0.0125042	0.528346
71	C8	G	8	H8	G	8	O2*	G	7	2.20001	3.25602	164.779	0.0159388	0.0448404	3.64169
72	C6	U	9	H6	U	9	O5*	U	9	2.1704	3.23417	165.297	0.018162	0.048815	4.23366
73	O2*	G	8	H2*	G	8	O3*	G	8	2.01885	2.64796	120.129	0.0246767	0.0843542	6.58229
74	C3*	U	9	H3*	U	9	O2P	U	9	2.6215	3.5442	141.529	0.0088643	0.0304454	1.58655
75	C1*	U	9	H1*	U	9	O2	U	9	2.27633	2.81762	108.148	0.018116	0.0710023	4.32309
76	O2*	U	9	H2*	U	9	O3*	U	9	1.99549	2.62671	120.157	0.0265479	0.0883585	7.11507
77	C8	G	10	H8	G	10	O2P	U	9	2.6084	3.24149	116.77	0.00825988	0.0305725	1.57474
78	C2*	G	10	H2*	G	10	O2P	U	9	3.09754	4.11066	153.081	0.00271427	0.0102398	0.376254
79	C5*	G	10	H5*1	G	10	O2*	U	9	2.74272	3.73973	150.483	0.00603061	0.021748	1.04398
80	C4*	G	8	H4*	G	8	N7	G	10	2.14199	3.21632	165.696	0.0213627	0.0568878	4.37677
81	C5*	G	8	H5*1	G	8	O6	G	10	2.37095	3.33154	145.415	0.0121158	0.0377229	2.64132
82	N2	G	13	H22	G	13	O6	G	10	2.03721	2.96084	149.568	0.0223886	0.0609592	5.26425
83	C2*	G	10	H2*	G	10	O5*	G	10	2.6878	3.2686	112.265	0.00728898	0.0285165	1.5141
84	O2*	G	10	H2*	G	10	O1P	U	11	1.79197	2.76416	165.222	0.0382797	0.098869	8.78781
85	C1*	G	10	H1*	G	10	O2	U	11	2.53546	3.54926	152.714	0.00858271	0.0264618	1.70049
86	C4*	A	15	H4*	A	15	N1	G	13	2.77703	3.66284	137.593	0.00615756	0.0193268	1.06923
87	N3	U	11	H3	U	11	O6	G	13	1.79903	2.78904	159.327	0.0370961	0.104558	8.52852
88	C1*	A	15	H1*	A	15	O4	U	11	3.07355	4.12085	159.564	0.00247466	0.00914865	0.333366
89	C2*	U	11	H2*	U	11	O5*	U	11	2.46481	3.14379	118.352	0.010866	0.0371844	2.35552
90	C6	U	11	H6	U	11	O2*	U	11	2.24077	3.04899	129.527	0.016121	0.0566934	3.91077
91	C1*	U	11	H1*	U	11	C6	U	12	2.69534	3.61425	140.895	0.00711395	0.0224807	1.01968
92	O2*	U	11	H2*	U	11	O2P	U	12	1.65924	2.63554	163.03	0.0529758	0.138045	13.1394
93	C1*	U	11	H1*	U	11	H2*	U	12	2.20496	3.11432	138.602	0.00670053	0.0239915	1.01429
94	C2*	U	12	H2*	U	12	O2*	U	11	2.72821	3.67494	144.413	0.00616785	0.0216589	1.12397
95	C2*	U	12	H2*	U	12	O5*	U	12	2.36936	3.00908	115.563	0.0134669	0.0476034	3.06849
96	C6	U	12	H6	U	12	O5*	U	12	2.06562	3.11468	161.271	0.0222288	0.0609414	5.31586
97	C1*	U	12	H1*	U	12	O2	U	12	2.29843	2.82819	107.49	0.0172359	0.0708542	4.13997
98	N2	G	10	H21	G	10	O4	U	12	1.86517	2.88543	170.782	0.0316209	0.086037	7.11189
99	C8	G	13	H8	G	13	O2*	U	12	2.26786	2.86654	113	0.0147119	0.0593995	3.32299
100	O2*	U	12	H2*	U	12	O5*	G	13	1.92038	2.84316	155.436	0.029346	0.0760255	6.97841
101	C5*	A	15	H5*1	A	15	O2*	C	14	2.1733	3.07518	137.997	0.0183282	0.0561162	4.36828
102	O2*	C	14	H2*	C	14	N3	G	13	1.83083	2.7558	155.309	0.0384428	0.0933418	8.46706
103	N4	C	14	H42	C	14	O2	U	12	2.53468	3.1608	119.537	0.00749254	0.0297316	1.64759
104	N1	G	13	H1	G	13	O6	G	10	2.23023	3.06449	138.255	0.0164918	0.0609831	3.86662
105	C2*	C	14	H2*	C	14	O2*	G	13	2.212	3.01536	128.013	0.0181801	0.0558772	4.26853
106	C2*	C	14	H2*	C	14	O5*	C	14	2.41464	3.07342	117.006	0.0125275	0.0441588	2.85304
107	C1*	G	13	H1*	G	13	C5	C	14	2.91755	3.70579	128.768	0.00567675	0.0177848	0.829115
108	C6	C	14	H6	C	14	O3*	G	13	2.60418	3.08471	105.982	0.00859082	0.0344579	1.71293
109	C4*	G	13	H4*	G	13	H5	C	14	2.30987	3.24888	142.18	0.00593435	0.0216916	0.82539
110	N2	G	13	H21	G	13	O2	C	14	1.82946	2.84547	168.389	0.0334197	0.0931547	7.58646
111	C1*	C	14	H1*	C	14	O2	C	14	2.30072	2.76184	103.006	0.017985	0.0720129	4.35162
112	C3*	C	14	H3*	C	14	C8	A	15	3.13246	4.12362	151.147	0.00296457	0.0102091	0.35642
113	C8	A	15	H8	A	15	O1P	A	15	2.55506	3.56478	154.371	0.00857665	0.0267865	1.70238
114	C5*	A	15	H5*2	A	15	N2	G	7	2.58816	3.61993	155.806	0.00969621	0.0253253	1.70762
115	C8	A	15	H8	A	15	O5*	A	15	2.41128	3.22682	130.791	0.0108686	0.0382174	2.41085
116	C2*	G	13	H2*	G	13	N1	A	15	2.79094	3.72818	142.835	0.0064739	0.0213376	1.10364
117	C2	A	15	H2	A	15	C5	U	11	3.80784	4.46435	120.604	0.000885022	0.00313817	0.113814
118	N6	A	15	H61	A	15	O2P	C	14	1.92557	2.89246	155.143	0.0273882	0.075882	6.34924
119	C3*	G	13	H3*	G	13	N6	A	15	2.84073	3.69965	135.297	0.00558728	0.0189115	0.944307
120	C2*	A	15	H2*	A	15	O5*	A	15	2.32179	3.02693	120.07	0.014792	0.0483744	3.36431
121	C5*	G	16	H5*1	G	16	O2*	A	15	2.49388	3.27829	127.446	0.0102453	0.0341753	2.14155
122	C3*	A	15	H3*	A	15	C8	G	16	2.45604	3.51435	162.502	0.0108215	0.0353875	1.80487
123	C8	G	10	H8	G	10	O2P	G	16	2.86003	3.49711	117.832	0.00443576	0.0175965	0.73354
124	C8	G	16	H8	G	16	O1P	G	16	2.22464	3.15394	142.661	0.0170957	0.048669	3.928
125	C8	G	16	H8	G	16	O5*	G	16	2.24525	3.11843	136.299	0.0152679	0.0513234	3.64966
126	O2*	A	15	H2*	A	15	O4*	G	16	1.86053	2.80738	161.566	0.0302486	0.0876113	7.12053
127	N2	G	7	H22	G	7	N7	G	16	1.75117	2.78688	173.649	0.0473592	0.10708	10.3874
128	C8	G	17	H8	G	17	O2*	G	16	2.35781	3.17279	130.981	0.0126724	0.040201	2.78584
129	N2	G	8	H21	G	8	O2*	G	16	2.47539	3.11869	120.961	0.0089701	0.0343341	2.06582
130	C1*	G	16	H1*	G	16	O5*	G	17	2.26971	3.17537	138.875	0.0156487	0.0471523	3.64906
131	N2	G	16	H21	G	16	O4*	G	17	2.28458	3.25558	159.414	0.012348	0.0370073	2.8474
132	N1	G	8	H1	G	8	O6	G	17	1.83392	2.8374	161.627	0.0335775	0.0921665	7.50267
133	N2	G	8	H22	G	8	N7	G	17	1.89551	2.92911	175.544	0.0345247	0.0795033	6.90712
134	C2*	G	16	H2*	G	16	O5*	G	16	2.1691	2.98941	129.413	0.0192895	0.0611728	4.61657
135	O2*	G	16	H2*	G	16	O2P	G	17	1.58966	2.58926	170.757	0.0619015	0.156863	16.5222
136	C3*	G	17	H3*	G	17	O1P	G	17	2.80273	3.69358	137.763	0.00587333	0.0199043	0.991751
137	N2	G	17	H22	G	17	N7	G	2	1.80897	2.84139	172.532	0.0416925	0.0955376	8.67772
138	N1	G	17	H1	G	17	O6	G	2	1.81856	2.83167	164.344	0.0345715	0.0960909	7.73845
139	C8	G	17	H8	G	17	O5*	G	17	2.31125	3.1927	137.555	0.0133327	0.0432725	3.04717
140	C2*	G	17	H2*	G	17	O5*	G	17	2.42162	2.9682	109.249	0.0131147	0.0483332	2.95069
141	O3*	G	17	H3*	G	17	O2*	G	17	2.02432	2.67732	122.27	0.0260669	0.0829871	6.90907

## Sheet: H1K
H-bonds = Atom 1 (Nucleotide 1, type; Nucleotide number) - Atom 2 (Nucleotide 2, type; Nucleotide number) … Atom 3 (Nucleotide 3; type, Nucleotide number)										dHB = distance Atom 1 - Atom 2, A	dAB = distance Atom 1 - Atom 3, A	dAHB = angle Atom 1 - Atom 2 - Atom 3, deg	value of electronic density in at critical point, a.u.	value of Lapalcian of electronic density at a critical point, a.u.	energy of H-bonds, kcal/mol
№ H-bonds	Atom 1	Nucleotide 1, type	Nucleotide number	Atom 2	Nucleotide 2, type	Nucleotide number	Atom 3	Nucleotide 3, type	Nucleotide number	dHB	dAB	aAHB	ρ	Δρ	EHB
1	C2*	G	1	H2*	G	1	N3	G	1	2.46811	2.95961	105.929	0.0132032	0.0496726	2.64705
2	C2*	G	1	H2*	G	1	H5*1	G	2	2.03567	2.86595	130.423	0.0127193	0.0509367	2.39061
3	C5*	G	2	H5*1	G	2	N3	G	1	2.56076	3.61897	162.594	0.00981425	0.0294594	1.84136
4	C3*	G	2	H3*	G	2	N2	G	1	2.75962	3.50474	125.026	0.00711629	0.0244666	1.26984
5	C5*	G	2	H5*2	G	2	N3	G	2	2.35531	3.37077	153.349	0.0150058	0.0405539	2.85379
6	C4*	G	1	H4*	G	1	H5*1	G	17	2.26096	3.16959	138.241	0.00630164	0.0223905	0.928189
7	C3*	G	1	H3*	G	1	N3	G	1	2.20061	3.02142	129.845	0.0208654	0.0616941	4.36545
8	C1*	G	2	H1*	G	2	O6	G	4	2.72887	3.7849	160.718	0.00562234	0.018595	0.981237
9	N2	G	1	H21	G	1	O2P	G	2	1.99802	3.01911	172.516	0.0227033	0.0616199	5.22633
10	C2	A	15	H2	A	15	O5*	G	2	2.68562	3.67517	150.929	0.00581196	0.0209643	1.10701
11	C5*	G	2	H5*1	G	2	N2	G	1	2.70903	3.64377	143.178	0.00751486	0.0281821	1.42793
12	C8	G	2	H8	G	2	O6	G	4	2.54203	3.53706	151.999	0.00685523	0.0257071	1.42602
13	C2*	G	2	H2*	G	2	N3	G	2	2.49041	3.29584	128.962	0.011155	0.0357286	2.1043
14	N2	G	2	H21	G	2	O2*	G	1	1.94227	2.92622	160.037	0.0279384	0.0713423	6.46733
15	C4*	G	17	H4*	G	17	O2*	G	1	2.45881	3.08594	114.811	0.0109346	0.0390859	2.37503
16	N2	G	2	H22	G	2	O4*	G	17	2.96549	3.48886	112.801	0.00361558	0.0167152	0.741384
17	N2	G	2	H22	G	2	O2*	G	17	2.26411	3.27769	173.269	0.0139036	0.0373278	3.14482
18	O2*	G	17	H2*	G	17	O3*	G	17	2.08322	2.68917	118.44	0.0219083	0.0783769	5.92693
19	N2	G	16	H21	G	16	N1	G	2	2.36844	3.13958	132.11	0.0129382	0.0427608	2.71146
20	N2	G	1	H22	G	1	O1P	A	3	2.0811	2.94343	140.778	0.0215719	0.058936	5.19331
21	N1	G	1	H1	G	1	O1P	A	3	1.78014	2.72617	150.388	0.03656	0.11643	8.77473
22	O2*	G	2	H2*	G	2	O2P	A	3	1.76119	2.73543	165.649	0.0411448	0.10829	9.54486
23	C5*	A	3	H5*1	A	3	O1P	A	3	2.2546	2.87084	113.38	0.0186042	0.0684192	4.47953
24	C8	G	4	H8	G	4	O5*	A	3	3.17594	3.79023	116.751	0.00199434	0.00930776	0.303088
25	N2	G	1	H22	G	1	O4*	A	3	2.93776	3.62319	125.182	0.00281124	0.0136301	0.497963
26	C4*	G	2	H4*	G	2	N7	A	3	2.54502	3.4377	138.235	0.00985403	0.0328154	1.79247
27	N1	G	13	H1	G	13	O6	G	4	2.12231	2.97679	139.659	0.0190309	0.0546995	4.45827
28	C8	A	3	H8	A	3	O2P	G	2	2.55409	3.26171	122.074	0.00902971	0.0316524	1.78462
29	C2*	A	3	H2*	A	3	N3	A	3	2.61206	3.08795	105.193	0.00985322	0.0355428	1.85461
30	C3*	A	3	H3*	A	3	N3	A	3	2.42981	3.19083	125.514	0.0133704	0.0404514	2.51545
31	C2	A	3	H2	A	3	N7	G	4	2.82031	3.26647	104.393	0.00683688	0.0250632	1.16865
32	O2*	A	3	H2*	A	3	O3*	A	3	2.04508	2.65998	119.071	0.0229687	0.0829307	6.17321
33	C5*	A	3	H5*2	A	3	O2P	G	4	2.39982	3.22292	130.6	0.0124926	0.0382256	2.69098
34	C8	G	4	H8	G	4	O2P	G	4	2.43562	3.5056	168.533	0.0107784	0.0312772	2.27644
35	C8	G	4	H8	G	4	O5*	G	4	2.79931	3.38164	113.5	0.00553241	0.0232944	1.06677
36	C2*	G	4	H2*	G	4	O5*	G	4	2.40986	3.06373	116.715	0.0132516	0.0479446	3.04585
37	N1	G	4	H1	G	4	O2	U	12	1.91755	2.84864	149.761	0.0270028	0.081999	6.4349
38	N2	G	4	H22	G	4	O2	U	12	2.01065	2.90976	146.192	0.0214402	0.069656	5.27095
39	C3*	G	4	H3*	G	4	O1P	G	4	2.86396	3.68012	131.179	0.00536507	0.0186762	0.857748
40	C2*	G	4	H2*	G	4	O2P	G	4	2.2761	3.35352	166.908	0.0164162	0.0451214	3.67403
41	C8	G	4	H8	G	4	H2*	G	4	2.04607	2.61315	109.265	0.0108828	0.0481658	2.00823
42	C8	G	5	H8	G	5	O2*	G	4	2.46128	3.51301	163.442	0.0095922	0.0293722	2.02026
43	O2*	G	4	H2*	G	4	O2P	G	5	1.66918	2.65042	165.517	0.051348	0.135744	12.6265
44	C1*	G	4	H1*	G	4	H8	G	5	2.53864	3.13969	113.323	0.0043614	0.0160571	0.56861
45	C1*	U	12	H1*	U	12	N1	G	5	2.77696	3.45629	120.001	0.00643761	0.0213177	1.12499
46	O2*	G	5	H2*	G	5	O5*	A	6	1.84853	2.74945	150.715	0.0330547	0.0930061	8.00659
47	C4*	A	6	H4*	A	6	O1P	A	6	2.58829	3.31702	123.288	0.00902748	0.030254	1.79052
48	C3*	G	5	H3*	G	5	O6	G	8	2.72724	3.6374	139.903	0.00578214	0.019693	1.04065
49	C2*	G	5	H2*	G	5	N7	G	8	3.1013	4.0779	148.274	0.00332393	0.0107881	0.474812
50	C8	A	6	H8	A	6	O2*	G	5	2.62865	3.60063	148.858	0.00668057	0.0222722	1.26583
51	C2*	A	6	H2*	A	6	N3	A	6	2.23242	3.02994	127.781	0.0191433	0.0573795	3.94224
52	C2	A	6	H2	A	6	C5	G	7	2.56821	3.60977	160.312	0.0105246	0.0328065	1.77251
53	N2	G	10	H21	G	10	N7	A	6	1.87991	2.8488	155.636	0.0347011	0.0862158	7.31265
54	N6	A	6	H61	A	6	N3	G	10	2.08347	3.0047	149.067	0.0231131	0.0583137	4.76444
55	N3	U	11	H3	U	11	N1	A	6	1.85548	2.81906	152.481	0.0378283	0.0874204	7.93708
56	O2*	A	6	H2*	A	6	O3*	A	6	1.89115	2.56401	123.51	0.0312938	0.106672	8.44054
57	C5*	A	6	H5*1	A	6	O2P	G	7	2.5313	3.32363	128.259	0.00955871	0.03176	1.95254
58	C5*	A	6	H5*2	A	6	O1P	G	8	2.60001	3.22398	115.351	0.00760609	0.0297636	1.54578
59	C3*	A	6	H3*	A	6	O1P	G	8	2.45311	3.48783	156.524	0.00968392	0.0308498	2.02781
60	N2	G	10	H22	G	10	C4	G	8	2.66287	3.51598	142.247	0.00653179	0.0269891	1.20356
61	C4*	G	8	H4*	G	8	N1	A	6	2.79327	3.48613	120.954	0.0063139	0.0200183	1.04582
62	C5*	G	8	H5*2	G	8	N3	G	7	2.47641	3.51802	158.016	0.0116297	0.0326439	2.14427
63	C4*	G	8	H4*	G	8	N2	G	7	3.28463	4.04764	127.6	0.00241686	0.00882279	0.350635
64	C4*	G	8	H4*	G	8	O5*	U	9	2.68972	3.51781	131.918	0.00707309	0.0274064	1.47703
65	C5*	G	8	H5*1	G	8	C2	A	6	2.66252	3.38205	122.713	0.00754331	0.0264561	1.16442
66	C5*	G	8	H5*1	G	8	O1P	G	8	2.35954	2.92309	110.134	0.01568	0.0647754	3.76296
67	C2*	G	7	H2*	G	7	N3	G	7	2.30885	3.12824	130.185	0.0162089	0.0494091	3.24325
68	C8	G	8	H8	G	8	O1P	G	8	2.10294	3.18773	175.115	0.021382	0.0543081	4.89286
69	O2*	G	7	H2*	G	7	O3*	G	7	2.05894	2.68712	120.27	0.023455	0.0800479	6.25407
70	N1	G	10	H1	G	10	N3	G	8	1.77063	2.81286	177.715	0.0459314	0.100986	10.0037
71	C4*	G	8	H4*	G	8	H5*1	U	9	2.15414	2.85187	119.031	0.00829371	0.0336374	1.45195
72	C2*	G	7	H2*	G	7	H5*2	G	8	2.07548	3.0252	143.468	0.00918099	0.0353444	1.67589
73	C2*	G	8	H2*	G	8	O5*	G	8	2.57799	3.13122	110.233	0.00967461	0.0364776	2.06345
74	N2	G	8	H22	G	8	N7	G	5	2.51243	3.21127	125.416	0.010081	0.0327721	1.94683
75	N2	G	8	H21	G	8	O6	G	10	2.03398	3.05851	175.148	0.0227415	0.055419	5.10364
76	O2*	G	8	H2*	G	8	O3*	G	8	2.15742	2.69347	113.082	0.0189472	0.0758855	5.12137
77	N2	G	7	H21	G	7	O1P	U	9	1.84242	2.81754	156.485	0.0337139	0.0918741	7.8209
78	N6	A	6	H62	A	6	H5*2	U	9	2.03772	2.90254	142.333	0.00882944	0.0357492	1.60377
79	N1	G	7	H1	G	7	O4	U	11	1.8748	2.87871	164.236	0.0317421	0.084762	7.30522
80	C5*	U	9	H5*2	U	9	O4	U	11	3.56679	4.44032	137.786	0.000857843	0.00402289	0.109948
81	C4*	U	9	H4*	U	9	N9	G	10	2.57553	3.6588	168.719	0.00960343	0.0336657	1.78709
82	C6	U	9	H6	U	9	O2P	U	9	2.0714	3.1241	161.304	0.0224661	0.0584458	5.23245
83	O2*	G	8	H2*	G	8	C5	U	9	2.79011	3.50311	130.533	0.00598536	0.019868	0.883506
84	C2*	U	9	H2*	U	9	O2P	U	9	2.35436	3.22447	135.116	0.0131264	0.0410097	2.89985
85	C1*	U	9	H1*	U	9	N7	G	10	2.54578	3.50571	145.466	0.00928153	0.0276533	1.65034
86	C3*	U	9	H3*	U	9	O1P	G	10	2.30901	2.91119	112.732	0.0170874	0.063373	4.05313
87	O2*	U	9	H2*	U	9	O3*	U	9	2.00497	2.64149	120.586	0.02698	0.0874341	7.22955
88	C4*	U	9	H4*	U	9	O4*	G	10	2.63736	3.52457	137.356	0.00724271	0.0257381	1.45589
89	C5*	U	9	H5*2	U	9	H5*1	G	10	2.46897	3.33379	134.825	0.00389196	0.0135987	0.490411
90	C5*	G	10	H5*1	G	10	O4	U	11	3.273	3.92572	119.103	0.00188399	0.00793381	0.289862
91	N6	A	6	H62	A	6	O4*	G	10	2.66829	3.24338	116.258	0.00598411	0.0253983	1.26392
92	C5*	G	10	H5*2	G	10	C5	U	11	3.10254	3.71396	115.635	0.00380331	0.011951	0.515189
93	C5*	U	9	H5*2	U	9	O4*	G	10	2.93431	3.67643	125.147	0.00386483	0.015821	0.675819
94	C4*	G	10	H4*	G	10	C5	U	11	2.83689	3.72706	138.163	0.00709461	0.0205712	0.970088
95	N2	G	7	H22	G	7	O4	U	11	2.51921	3.35297	139.22	0.00787535	0.029581	1.70609
96	C8	G	10	H8	G	10	H2*	G	10	2.05306	2.60598	108.531	0.0119772	0.0546497	2.15879
97	C2*	G	10	H2*	G	10	O5*	G	10	2.45843	3.1105	116.769	0.0117257	0.0402567	2.57026
98	C6	U	12	H6	U	12	O2*	G	10	2.68321	3.25068	112.136	0.00691494	0.0273642	1.33918
99	O2*	G	10	H2*	G	10	O1P	U	11	1.81729	2.77597	161.69	0.0366757	0.0954579	8.46902
100	C5*	U	11	H5*1	U	11	O3*	G	10	2.32925	2.85691	107.556	0.0160282	0.063427	3.8572
101	C3*	U	11	H3*	U	11	O5*	U	11	2.34754	2.84312	105.737	0.0154487	0.0642204	3.72728
102	C2*	U	11	H2*	U	11	O3*	G	10	2.48075	3.34177	134.611	0.00987345	0.0336077	2.1207
103	C5*	U	11	H5*1	U	11	H6	U	11	2.16448	2.85759	118.794	0.00805353	0.0317254	1.27066
104	C6	U	11	H6	U	11	O4*	U	11	2.33188	2.76975	102.063	0.0164275	0.0685997	3.98278
105	C4*	G	10	H4*	G	10	H2*	U	11	2.32206	3.06345	123.173	0.00525047	0.0198545	0.750314
106	N1	G	5	H1	G	5	N1	U	12	2.76147	3.49522	129.389	0.00564971	0.0209479	1.07085
107	C5*	U	12	H5*2	U	12	O2*	U	11	2.54859	3.5338	148.528	0.00906079	0.0279811	1.7969
108	C3*	U	11	H3*	U	11	H5*1	U	12	2.194	3.06152	134.913	0.00851815	0.0346569	1.4118
109	O2*	U	11	H2*	U	11	O3*	U	11	2.04057	2.64258	117.855	0.0245934	0.0842468	6.60781
110	C5*	U	12	H5*1	U	12	O1P	U	11	3.14013	4.20438	163.113	0.00264792	0.00961039	0.336607
111	N2	G	5	H22	G	5	O4*	U	12	1.91519	2.88639	158.007	0.0293942	0.0803181	6.97806
112	C1*	G	10	H1*	G	10	H5*2	U	12	3.41579	4.50236	169.436	0.000587588	0.00194791	0.0639454
113	C8	G	2	H8	G	2	O6	G	13	2.5206	3.26897	125.222	0.00861689	0.0305595	1.75982
114	C5	U	12	H5	U	12	O2*	G	10	2.42952	3.16131	123.713	0.0111128	0.0386444	2.4176
115	C3*	U	12	H3*	U	12	O2P	G	13	2.28843	2.89522	112.693	0.01763	0.0646172	4.18909
116	C2*	U	12	H2*	U	12	C8	G	13	2.41176	3.41035	150.587	0.012296	0.0382863	2.12658
117	C5*	G	13	H5*2	G	13	H8	G	13	2.25276	3.0618	128.729	0.00578989	0.0216284	0.843522
118	O2*	U	12	H2*	U	12	O4*	G	13	1.94527	2.8122	146.281	0.0254538	0.0758318	6.27249
119	N2	G	13	H22	G	13	N1	A	3	1.77523	2.81693	173.738	0.0461444	0.0991425	9.81406
120	N6	A	15	H62	A	15	N7	G	2	2.46344	3.42189	156.545	0.00974155	0.0292955	1.84517
121	N3	U	12	H3	U	12	O6	G	13	1.87187	2.85089	156.923	0.0312636	0.0854055	7.20123
122	C3*	G	13	H3*	G	13	C8	G	13	2.8741	3.42027	110.713	0.00591351	0.0233196	0.900857
123	O2*	G	13	H2*	G	13	O3*	G	13	2.09383	2.72014	120.316	0.0218032	0.0770558	5.84636
124	C5*	C	14	H5*1	C	14	O2*	G	13	2.8241	3.63987	130.897	0.00574928	0.0238542	0.94564
125	C2*	G	13	H2*	G	13	C6	C	14	2.6977	3.67819	148.937	0.00694377	0.0273445	1.06384
126	C2*	G	13	H2*	G	13	O4*	C	14	2.31606	3.24028	141.026	0.0138196	0.0425027	3.14119
127	C6	C	14	H6	C	14	O5*	C	14	2.05723	3.14346	177.266	0.0222394	0.0608203	5.282
128	C6	C	14	H6	C	14	H3*	C	14	2.27659	2.75622	104.416	0.00784534	0.0326924	1.22242
129	N6	A	3	H62	A	3	O2	C	14	1.86674	2.81736	152.675	0.0309858	0.0897264	7.18456
130	C1*	C	14	H1*	C	14	O2	C	14	2.29607	2.70537	99.7748	0.018429	0.0804142	4.56985
131	C2*	C	14	H2*	C	14	O4*	A	15	2.37931	3.1269	124.165	0.0121256	0.0425123	2.76061
132	N4	C	14	H42	C	14	O6	G	13	2.15805	3.04371	143.937	0.0177377	0.0509013	4.15313
133	N6	A	15	H61	A	15	N4	C	14	2.24256	3.02534	132.634	0.0176284	0.0496736	3.67846
134	C2*	C	14	H2*	C	14	H8	A	15	2.30086	3.34434	158.976	0.00648946	0.0245061	0.931393
135	O2*	C	14	H2*	C	14	O5*	A	15	1.97931	2.89642	154.987	0.0249236	0.066184	5.97067
136	N6	A	3	H61	A	3	N3	A	15	2.1822	3.03955	140.911	0.0183206	0.051127	3.80297
137	C2	A	15	H2	A	15	O4*	G	2	2.43889	3.27412	132.504	0.0105726	0.0354335	2.2791
138	O2*	A	15	H2*	A	15	O5*	G	16	2.06762	2.97972	154.434	0.0203696	0.0548575	4.89579
139	C1*	G	16	H1*	G	16	N3	A	15	2.47355	3.41044	142.872	0.0112275	0.0331791	2.03376
140	C1*	G	17	H1*	G	17	N3	G	16	2.95342	3.50243	111.248	0.00474675	0.0173541	0.822274
141	C2*	A	15	H2*	A	15	O4*	G	16	2.09553	2.96365	134.562	0.0213529	0.0696034	5.22981
142	N2	G	16	H22	G	16	O6	G	2	2.54955	3.08877	112.92	0.00822258	0.0327339	1.78414
143	C1*	G	17	H1*	G	17	N2	G	16	2.74722	3.78039	157.118	0.00619373	0.0192285	1.07728
144	C8	G	16	H8	G	16	O2P	G	16	2.11807	3.16137	159.91	0.0202879	0.052898	4.68788
145	C8	A	15	H8	A	15	O2P	A	15	2.45496	3.52868	169.348	0.00982322	0.0289627	2.02398
146	C5*	G	16	H5*2	G	16	O2P	G	16	2.33893	2.94941	113.229	0.0162385	0.0642635	3.89611
147	C4*	G	16	H4*	G	16	O1P	G	2	2.74972	3.59974	133.803	0.00574902	0.0198418	1.03367
148	C2*	G	16	H2*	G	16	C8	G	17	2.6716	3.63987	147.993	0.00725157	0.0276285	1.12883
149	O2*	G	1	H2*	G	1	O2*	G	16	1.81564	2.7808	165.387	0.0326732	0.095055	7.5193
150	C4*	G	1	H4*	G	1	O2P	G	17	3.11865	4.14144	154.566	0.00290069	0.00987022	0.36559
151	O2*	G	16	H2*	G	16	O3*	G	1	1.95188	2.68798	130.253	0.027021	0.0822074	7.01866
152	C5*	G	17	H5*1	G	17	O2*	G	1	2.41861	3.16772	124.471	0.0117585	0.0408113	2.57024
153	C5*	G	17	H5*1	G	17	O2*	G	16	2.50733	3.32483	130.72	0.0102288	0.033653	2.16672
154	C8	G	17	H8	G	17	O5*	G	17	2.07282	3.11756	160.882	0.0215836	0.0599618	5.12585
155	C2*	G	16	H2*	G	16	O4*	G	17	2.15887	3.03835	136.168	0.0189883	0.058575	4.53745
156	N1	G	16	H1	G	16	N2	G	17	2.69078	3.34029	121.804	0.00758778	0.0270582	1.45039

## Sheet: H2K
H-bonds = Atom 1 (Nucleotide 1, type; Nucleotide number) - Atom 2 (Nucleotide 2, type; Nucleotide number) … Atom 3 (Nucleotide 3; type, Nucleotide number)										dHB = distance Atom 1 - Atom 2, A	dAB = distance Atom 1 - Atom 3, A	dAHB = angle Atom 1 - Atom 2 - Atom 3, deg	value of electronic density in at critical point, a.u.	value of Lapalcian of electronic density at a critical point, a.u.	energy of H-bonds, kcal/mol
№ H-bonds	Atom 1	Nucleotide 1, type	Nucleotide number	Atom 2	Nucleotide 2, type	Nucleotide number	Atom 3	Nucleotide 3, type	Nucleotide number	dHB	dAB	aAHB	ρ	Δρ	EHB
1	C8	G	2	H8	G	2	O5*	G	2	2.13178	3.15791	157.05	0.0192133	0.0539184	4.53186
2	C8	G	1	H8	G	1	O5*	G	1	2.25481	3.194	143.814	0.0155555	0.0443224	3.57414
3	O2*	G	1	H2*	G	1	O3*	G	1	2.0473	2.69617	122.083	0.0237543	0.0807375	6.35192
4	C5*	G	2	H5*1	G	2	O2*	G	1	2.73911	3.62577	137.42	0.00643663	0.0251022	1.12053
5	C2*	G	1	H2*	G	1	O4*	G	2	2.41142	3.36997	145.318	0.0112386	0.0353442	2.4577
6	C1*	G	2	H1*	G	2	N2	G	1	2.96994	3.87357	140.023	0.00431784	0.0136636	0.682304
7	C2*	G	1	H2*	G	1	H8	G	2	2.39206	3.18586	128.048	0.00564921	0.0217283	0.786646
8	N1	G	7	H1	G	7	O6	G	8	1.96367	2.87517	146.505	0.0263227	0.0730221	6.19992
9	C5*	A	3	H5*1	A	3	O2*	G	2	2.57524	3.28653	121.634	0.00880195	0.0309922	1.75701
10	O2*	G	2	H2*	G	2	O4*	A	3	1.93762	2.87038	159.051	0.0255266	0.0724618	6.04072
11	N2	G	2	H22	G	2	N1	A	3	3.04165	3.82562	134.96	0.00352845	0.0142011	0.577409
12	N6	A	3	H61	A	3	O6	G	2	2.29544	3.12256	137.904	0.0132273	0.0418537	3.01737
13	C2*	G	2	H2*	G	2	H8	A	3	1.93915	2.93955	150.941	0.0134688	0.0492316	2.45303
14	C8	A	3	H8	A	3	O5*	A	3	2.25822	3.25607	152.333	0.0148529	0.0436445	3.41873
15	O2*	A	3	H2*	A	3	O3*	A	3	2.11839	2.73383	119.48	0.0204154	0.075127	5.49323
16	C5*	G	4	H5*1	G	4	O2*	A	3	2.80514	3.75949	145.054	0.00537361	0.0199334	0.943133
17	C2*	A	3	H2*	A	3	O4*	G	4	2.42908	3.49217	162.859	0.0106845	0.0329043	2.29394
18	C1*	G	4	H1*	G	4	C2	A	3	3.30496	4.0198	123.814	0.00205315	0.0068929	0.265792
19	C3*	G	4	H3*	G	4	H8	G	5	2.32236	3.02099	119.89	0.00533281	0.021318	0.784235
20	C2*	A	3	H2*	A	3	H8	G	4	2.32677	3.00177	117.969	0.00585578	0.0238731	0.874241
21	C3*	A	3	H3*	A	3	H8	G	4	2.26685	2.9078	115.304	0.00637322	0.0255846	0.992889
22	C8	G	4	H8	G	4	O5*	G	4	2.05915	3.03898	149.587	0.0228894	0.0651264	5.51649
23	C8	G	5	H8	G	5	O5*	G	5	2.12746	3.1212	151.561	0.0196574	0.0555193	4.65638
24	O2*	G	4	H2*	G	4	O3*	G	4	2.05459	2.69752	121.571	0.0232771	0.0802378	6.23469
25	C5*	G	5	H5*1	G	5	O2*	G	4	2.68047	3.64611	146.265	0.00700056	0.0248577	1.306
26	C2*	G	4	H2*	G	4	O4*	G	5	2.28352	3.34459	162.425	0.0142584	0.0418027	3.23029
27	C1*	G	5	H1*	G	5	C2	G	4	2.92043	3.70308	128.431	0.00408373	0.0154695	0.597209
28	C2*	G	5	H2*	G	5	H8	A	6	2.38997	3.20891	130.33	0.00556781	0.0216353	0.775931
29	C8	A	6	H8	A	6	O5*	A	6	2.10824	3.14243	158.588	0.0200501	0.0560961	4.74413
30	O2*	G	5	H2*	G	5	O3*	G	5	2.06572	2.71004	121.772	0.0229673	0.0790189	6.15165
31	C5*	A	6	H5*1	A	6	O2*	G	5	2.62071	3.52099	138.667	0.00815838	0.0305158	1.53073
32	C2*	G	5	H2*	G	5	O4*	A	6	2.37193	3.33613	145.995	0.0121469	0.0375821	2.69692
33	C1*	A	6	H1*	A	6	N2	G	5	3.00879	3.92077	140.863	0.00397834	0.0126253	0.618349
34	C2*	G	7	H2*	G	7	H8	G	8	2.549	3.53591	149.024	0.00327939	0.0120704	0.39188
35	C2*	A	6	H2*	A	6	H8	G	7	2.34475	3.14557	128.534	0.00639414	0.0247063	0.927786
36	C2*	A	6	H2*	A	6	O4*	G	7	2.35198	3.28647	142.23	0.0128288	0.0396627	2.87052
37	C8	G	7	H8	G	7	O5*	G	7	2.17295	3.18612	154.701	0.0177598	0.0503508	4.15644
38	O2*	A	6	H2*	A	6	O3*	A	6	2.08795	2.71879	120.69	0.0217966	0.0771311	5.84437
39	C8	G	8	H8	G	8	O1P	G	8	2.37751	3.44001	165.032	0.0118437	0.0335792	2.53479
40	O2*	A	6	H2*	A	6	H5*1	G	7	2.34606	2.92715	117.466	0.00478549	0.0202913	0.731361
41	C8	G	8	H8	G	8	H3*	G	8	2.39818	3.09248	120.248	0.00494095	0.0194503	0.704099
42	C3*	G	8	H3*	G	8	O1P	G	8	2.43765	3.49193	160.369	0.012431	0.0370335	2.52187
43	O2*	G	7	H2*	G	7	O5*	G	8	1.87236	2.79117	154.516	0.0314469	0.0860251	7.52084
44	N2	G	7	H22	G	7	O6	G	8	2.22197	3.06512	139.46	0.0154087	0.0488755	3.65276
45	O2*	G	8	H2*	G	8	O1P	U	9	1.73481	2.69594	160.519	0.0439411	0.117109	10.4554
46	C5*	U	9	H5*1	U	9	O2P	G	8	3.58871	4.3313	126.258	0.000768078	0.00380429	0.104263
47	C6	U	9	H6	U	9	O5*	U	9	2.09919	3.03601	143.134	0.0207019	0.0618771	4.95349
48	C6	U	9	H6	U	9	O4*	U	9	2.2472	2.69921	102.612	0.0195348	0.0796054	4.78848
49	C2	A	15	H2	A	15	O2	U	9	2.93689	3.68815	126.27	0.00375402	0.0145065	0.600898
50	N3	U	9	H3	U	9	N1	A	15	1.79616	2.84737	175.111	0.0443201	0.0920051	9.07053
51	C2*	U	9	H2*	U	9	O4*	G	10	2.38855	3.30889	140.808	0.0116898	0.0372985	2.59304
52	C5*	G	10	H5*1	G	10	O2*	U	9	2.75186	3.62648	136.305	0.00684772	0.0281441	1.18395
53	O2*	U	9	H2*	U	9	O3*	U	9	2.13385	2.75672	120.244	0.0198599	0.073816	5.36063
54	C8	G	10	H8	G	10	O5*	G	10	2.27576	3.26821	151.457	0.0143581	0.042328	3.27642
55	C2*	U	9	H2*	U	9	H8	G	10	2.32663	3.16481	132.046	0.00629448	0.0241388	0.887961
56	N2	G	10	H22	G	10	O2	C	14	1.78342	2.80704	171.855	0.0381278	0.106397	8.66796
57	O2*	G	10	H2*	G	10	C6	U	11	2.47485	3.25003	136.014	0.0103874	0.03345	1.67947
58	C2*	U	11	H2*	U	11	O2*	G	10	2.40119	3.43818	157.704	0.011987	0.0349621	2.60244
59	O2*	G	10	H2*	G	10	O3*	G	10	2.06948	2.69631	120.133	0.0229221	0.0793145	6.13796
60	C3*	G	10	H3*	G	10	O4	U	12	3.17068	4.22159	160.827	0.00216538	0.00832845	0.272156
61	C6	U	11	H6	U	11	O1P	U	11	2.37206	3.30322	142.906	0.012954	0.0383723	2.78458
62	C6	U	11	H6	U	11	O5*	U	11	2.44646	3.28318	132.923	0.0109621	0.0385732	2.41045
63	C5	U	12	H5	U	12	O5*	U	11	2.68704	3.75977	169.594	0.00624282	0.0213525	1.17268
64	C2*	U	11	H2*	U	11	O5*	U	11	2.5548	3.10285	109.929	0.00945586	0.0359659	2.01142
65	C2*	G	10	H2*	G	10	H5	U	12	2.32572	3.20104	135.394	0.00576825	0.0209415	0.79188
66	O2*	U	11	H2*	U	11	O3*	U	11	2.06062	2.6586	117.649	0.0232998	0.0816778	6.25793
67	C3*	U	11	H3*	U	11	H6	U	12	2.26807	3.29673	155.717	0.00546346	0.0216913	0.809209
68	C4*	U	11	H4*	U	11	O1P	U	12	2.57473	3.18868	114.437	0.00967435	0.0346128	1.98556
69	C5*	U	12	H5*1	U	12	O2*	U	11	2.90891	3.82139	140.355	0.00420393	0.01583	0.669759
70	C4*	U	12	H4*	U	12	O2	C	14	2.59327	3.51344	141.16	0.00755865	0.0254738	1.50267
71	C4*	U	12	H4*	U	12	O2P	G	13	2.62676	3.1464	108.266	0.00916493	0.0345979	1.87914
72	C6	U	12	H6	U	12	O5*	U	12	2.31314	3.2485	143.406	0.013452	0.0421038	3.06373
73	C2*	U	12	H2*	U	12	O5*	U	12	2.50636	3.08388	111.545	0.0107124	0.0389092	2.33168
74	O2*	U	12	H2*	U	12	N7	G	13	1.83198	2.8227	173.483	0.0389287	0.087711	7.94413
75	C8	G	13	H8	G	13	O3*	U	12	2.25796	3.00525	124.592	0.014786	0.051872	3.46519
76	C5*	G	13	H5*2	G	13	C8	G	13	2.76077	3.30913	110.413	0.00705437	0.0280799	1.08311
77	C8	G	13	H8	G	13	O5*	G	13	2.38275	3.3084	142.889	0.0117646	0.0390647	2.7082
78	O2*	G	13	H2*	G	13	O3*	G	13	1.97374	2.61222	120.69	0.0271714	0.0916553	7.29222
79	C4*	G	13	H4*	G	13	O5*	C	14	2.33625	3.18678	133.555	0.0141848	0.0443012	3.2193
80	C4*	G	13	H4*	G	13	O4*	C	14	2.27381	3.11422	132.363	0.0144071	0.0477803	3.34411
81	N1	G	10	H1	G	10	N3	C	14	1.82836	2.8711	176.06	0.04081	0.0890671	8.33992
82	C5*	C	14	H5*2	C	14	H6	C	14	2.25125	3.00547	123.804	0.00602318	0.0224032	0.903453
83	C1*	C	14	H1*	C	14	O2	C	14	2.25933	2.70228	101.732	0.0192669	0.0801733	4.7165
84	N4	C	14	H42	C	14	O6	G	10	1.77709	2.81223	177.003	0.0390258	0.105701	8.74866
85	C6	C	14	H6	C	14	H3*	C	14	2.24477	2.82733	111.558	0.0077909	0.0308848	1.18018
86	C5*	A	15	H5*1	A	15	O2*	C	14	2.60945	3.32633	122.123	0.00819492	0.0293984	1.60257
87	O2*	C	14	H2*	C	14	O4*	A	15	1.93829	2.87307	159.564	0.0256431	0.0722938	6.06467
88	N6	A	15	H62	A	15	O4	U	9	1.76825	2.79558	173.896	0.0397221	0.111307	9.08718
89	C8	A	15	H8	A	15	O5*	A	15	2.08907	3.13304	160.78	0.0209526	0.0581052	4.96512
90	C2*	C	14	H2*	C	14	C8	A	15	2.33464	3.4163	171.472	0.0147734	0.0504733	2.68334
91	O2*	A	15	H2*	A	15	O3*	A	15	2.08287	2.71809	121.037	0.0221966	0.0777752	5.95586
92	C2*	A	15	H2*	A	15	H8	G	16	2.3026	3.10281	128.373	0.00628483	0.0251353	0.918774
93	C5*	G	16	H5*1	G	16	O2*	A	15	2.62868	3.53966	139.811	0.00798678	0.0296048	1.49755
94	C2*	A	15	H2*	A	15	O4*	G	16	2.28549	3.28265	150.543	0.0144709	0.0429849	3.29812
95	N1	G	16	H1	G	16	O4	U	9	2.61675	3.23523	119.077	0.00709724	0.0279344	1.4815
96	C8	G	16	H8	G	16	O5*	G	16	2.1786	3.18676	153.917	0.0175482	0.0498712	4.10573
97	O2*	G	16	H2*	G	16	O3*	G	16	2.05176	2.70089	122.135	0.023731	0.0804015	6.3508
98	C2*	G	16	H2*	G	16	O4*	G	17	2.44397	3.38666	143.382	0.0104728	0.0335322	2.26595
99	C2*	G	16	H2*	G	16	C8	G	17	2.90103	3.84816	144.8	0.00464469	0.0167542	0.630016
100	C5*	G	17	H5*1	G	17	O2*	G	16	2.56318	3.46619	138.86	0.00910798	0.0332161	1.76493
101	C1*	G	17	H1*	G	17	N2	G	16	3.23948	4.11329	137.323	0.00248285	0.00859666	0.363048
102	C8	G	17	H8	G	17	O5*	G	17	2.11932	3.15373	158.594	0.0194701	0.0551036	4.60589
103	O2*	G	17	H2*	G	17	O3*	G	17	2.03892	2.69051	122.176	0.0252414	0.0810484	6.68496

## Sheet: H3K
H-bonds = Atom 1 (Nucleotide 1, type; Nucleotide number) - Atom 2 (Nucleotide 2, type; Nucleotide number) … Atom 3 (Nucleotide 3; type, Nucleotide number)										dHB = distance Atom 1 - Atom 2, A	dAB = distance Atom 1 - Atom 3, A	dAHB = angle Atom 1 - Atom 2 - Atom 3, deg	value of electronic density in at critical point, a.u.	value of Lapalcian of electronic density at a critical point, a.u.	energy of H-bonds, kcal/mol
№ H-bonds	Atom 1	Nucleotide 1, type	Nucleotide number	Atom 2	Nucleotide 2, type	Nucleotide number	Atom 3	Nucleotide 3, type	Nucleotide number	dHB	dAB	aAHB	ρ	Δρ	EHB
1	C8	G	1	H8	G	1	O5*	G	1	2.26322	3.29595	158.32	0.0151205	0.041074	3.44184
2	N1	G	13	H1	G	13	O6	G	2	1.89778	2.91451	168.01	0.0287584	0.0780916	6.4763
3	C1*	A	15	H1*	A	15	N2	G	1	2.47962	3.49474	153.327	0.0120213	0.0306475	2.2118
4	C2*	G	1	H2*	G	1	N3	G	2	2.38207	3.47159	171.82	0.0132354	0.0368669	2.50696
5	N2	G	2	H21	G	2	O2P	G	2	1.73555	2.77035	173.252	0.0407275	0.119111	9.35861
6	O2*	G	1	H2*	G	1	O5*	G	2	1.9425	2.83314	150.096	0.0272222	0.0743985	6.63465
7	C5*	G	2	H5*2	G	2	N3	G	2	2.3491	3.24352	137.796	0.0150705	0.0439259	2.91042
8	C2*	G	1	H2*	G	1	O4*	G	2	2.79714	3.4784	120.027	0.00496419	0.0209692	0.980897
9	N6	A	3	H61	A	3	O6	G	2	2.14872	2.94851	134.168	0.0173967	0.0549274	4.17815
10	N2	G	13	H22	G	13	N7	G	2	1.83795	2.86652	172.165	0.0390166	0.0913024	8.08054
11	O2*	G	2	H2*	G	2	O3*	G	2	2.01825	2.6589	121.154	0.024995	0.0844366	6.66612
12	C5*	G	2	H5*1	G	2	O1P	A	3	2.90461	3.68491	127.873	0.00467646	0.0166204	0.76335
13	C5*	A	3	H5*2	A	3	H8	A	3	2.28172	3.07482	127.316	0.00566887	0.0212241	0.801131
14	C2*	G	2	H2*	G	2	O4*	A	3	3.00236	4.02529	154.752	0.00296387	0.0114303	0.443829
15	N3	U	12	H3	U	12	N1	A	3	1.70447	2.76292	175.519	0.0549794	0.106503	12.2692
16	N6	A	3	H62	A	3	O4	U	12	1.90722	2.92111	168.016	0.0294413	0.0769231	6.64586
17	C2*	A	3	H2*	A	3	H8	G	4	2.11155	3.19751	170.333	0.00718526	0.0257998	1.16947
18	O2*	A	3	H2*	A	3	O5*	G	4	1.9947	2.87838	149.068	0.0239254	0.0658765	5.82571
19	C5*	G	4	H5*2	G	4	H8	G	4	2.19778	2.95949	124.532	0.00790475	0.0303646	1.20896
20	C2*	A	3	H2*	A	3	O4*	G	4	2.99866	3.76019	126.878	0.0033678	0.0137842	0.548659
21	O2*	G	4	H2*	G	4	O3*	G	4	2.18042	2.75775	116.592	0.0175148	0.0732861	4.7904
22	C2*	G	4	H2*	G	4	N3	G	4	2.52641	3.22852	120.726	0.0105312	0.0352338	1.96031
23	C2*	G	4	H2*	G	4	O4*	G	5	2.75242	3.75878	152.197	0.00516543	0.0190318	0.934337
24	C1*	G	5	H1*	G	5	N2	G	4	2.76823	3.6869	141.163	0.0067932	0.0208798	1.1765
25	C5*	G	4	H5*1	G	4	O1P	G	5	2.45657	3.27333	129.947	0.0113688	0.0355391	2.3921
26	C3*	G	4	H3*	G	4	H8	G	5	2.10325	2.96894	133.789	0.00833364	0.0321394	1.40556
27	C8	G	5	H8	G	5	O5*	G	5	2.06372	3.0537	151.123	0.022689	0.0638633	5.45493
28	C8	A	6	H8	A	6	O5*	A	6	2.13897	3.18134	160.289	0.0186312	0.0526548	4.38435
29	C2*	G	5	H2*	G	5	C8	A	6	2.92336	3.90063	148.53	0.00456791	0.0165798	0.595281
30	N3	U	11	H3	U	11	O6	G	4	1.72674	2.77026	177.974	0.0436614	0.119521	9.92664
31	C2*	G	5	H2*	G	5	O4*	A	6	2.71361	3.65812	144.045	0.0059232	0.0213958	1.11571
32	O2*	G	5	H2*	G	5	O3*	G	5	2.05474	2.70415	122.152	0.0236785	0.0796025	6.31809
33	C2*	G	5	H2*	G	5	O5*	A	6	2.7555	3.21606	104.849	0.00705412	0.0283537	1.41013
34	C5*	A	6	H5*1	A	6	O2*	G	5	2.58342	3.48729	138.909	0.00861859	0.0304279	1.66599
35	O2*	A	6	H2*	A	6	O3*	A	6	2.15546	2.72704	115.959	0.0197622	0.0736151	5.3112
36	O2*	A	6	H2*	A	6	C8	G	7	2.59997	3.43474	143.71	0.00746018	0.0255981	1.22583
37	C8	G	7	H8	G	7	O2P	G	7	2.38317	3.40805	157.299	0.0125007	0.0350751	2.65584
38	C2*	A	6	H2*	A	6	O2P	G	8	2.20717	3.2269	153.793	0.016419	0.0482155	3.75195
39	C3*	G	7	H3*	G	7	O2*	A	6	2.87426	3.94746	166.591	0.00418463	0.0152875	0.706961
40	C8	A	6	H8	A	6	H3*	A	6	2.45886	2.95525	106.449	0.00527603	0.0214791	0.770851
41	C8	G	7	H8	G	7	O5*	G	7	2.46028	3.18332	123.065	0.0108861	0.0396487	2.37119
42	C1*	A	6	H1*	A	6	O4	U	9	2.70117	3.62496	141.627	0.00604831	0.0208855	1.10827
43	C8	G	8	H8	G	8	O2*	A	6	2.8768	3.35409	106.832	0.0044772	0.0199402	0.821459
44	C8	G	8	H8	G	8	O5*	G	8	2.78319	3.7573	149.688	0.00467557	0.0179121	0.825782
45	C2*	G	7	H2*	G	7	N3	G	7	2.70827	3.3096	114.027	0.00765463	0.0278211	1.40308
46	O2*	G	7	H2*	G	7	O3*	G	7	2.0098	2.67218	123.107	0.025505	0.0849079	6.81477
47	N1	G	5	H1	G	5	O4	U	11	2.97794	3.61084	121.28	0.00298975	0.0134506	0.536453
48	C5*	G	8	H5*1	G	8	O2*	G	7	2.63607	3.59976	145.946	0.00781406	0.0283805	1.46331
49	C1*	G	8	H1*	G	8	N2	G	7	2.76464	3.53928	127.379	0.00670038	0.0212616	1.13006
50	C2*	G	7	H2*	G	7	O4*	G	8	2.48833	3.48765	150.994	0.00904412	0.0297941	1.91164
51	N2	G	7	H22	G	7	N3	G	8	2.46028	3.29405	138.659	0.0107753	0.0325783	2.04717
52	C2*	G	8	H2*	G	8	H6	U	9	2.27002	3.12668	133.586	0.00689433	0.0279517	1.0511
53	C1*	U	9	H1*	U	9	C2	G	8	3.57653	4.24884	121.338	0.00116421	0.00472352	0.173701
54	C6	U	9	H6	U	9	O5*	U	9	2.00227	3.08514	173.37	0.0247697	0.0688174	5.91356
55	C2*	G	8	H2*	G	8	O5*	U	9	2.75517	3.20575	104.287	0.0072067	0.0291263	1.45405
56	O2*	G	8	H2*	G	8	O3*	G	8	2.02413	2.68013	122.573	0.0252826	0.0831371	6.7329
57	C2	A	6	H2	A	6	O2P	U	9	2.13327	3.21352	169.927	0.0176718	0.0539796	4.10331
58	C5*	U	9	H5*1	U	9	O2*	G	8	2.67487	3.52071	133.29	0.00722583	0.0265453	1.33108
59	C2*	G	8	H2*	G	8	O4*	U	9	2.40759	3.38798	148.317	0.0113884	0.035435	2.49639
60	C6	U	9	H6	U	9	H3*	U	9	2.47316	2.96078	105.824	0.005373	0.0227116	0.843499
61	C4*	G	10	H4*	G	10	C5	U	11	2.56358	3.52173	144.853	0.0097981	0.0295815	1.55643
62	N2	G	5	H22	G	5	H5	U	9	2.19239	2.83276	119.708	0.00765628	0.0329111	1.2792
63	N2	G	5	H21	G	5	O4	U	9	1.94374	2.90223	154.817	0.0270324	0.0737142	6.32511
64	C5	U	9	H5	U	9	N3	A	6	2.86778	3.91624	162.466	0.00526479	0.0155888	0.786277
65	C3*	U	9	H3*	U	9	H5	U	11	2.2793	2.98999	120.495	0.0057753	0.0215395	0.845514
66	C2*	U	9	H2*	U	9	H5	U	11	2.47207	3.15425	119.075	0.00444082	0.0173261	0.636967
67	C2*	U	9	H2*	U	9	H6	U	11	2.29691	3.34426	159.049	0.00530511	0.0212442	0.786141
68	C5*	G	10	H5*1	G	10	C2*	U	9	3.05242	3.9393	138.302	0.00347394	0.0135824	0.506354
69	C2*	U	9	H2*	U	9	O5*	U	11	2.67838	3.51692	132.802	0.00659063	0.0237637	1.28295
70	C5	U	11	H5	U	11	O5*	G	10	2.52012	3.3697	134.563	0.00932818	0.031264	1.94093
71	C5*	U	9	H5*2	U	9	O2P	G	10	2.83687	3.47637	117.048	0.0054328	0.0199493	0.951138
72	C5*	G	10	H5*1	G	10	O1P	U	11	2.27633	3.24849	146.617	0.0159584	0.0448271	3.61779
73	C3*	G	10	H3*	G	10	N3	G	10	3.01371	3.57237	111.939	0.00463885	0.0161284	0.756017
74	C2*	G	10	H2*	G	10	N3	G	10	2.69642	3.23108	109.306	0.00807733	0.0286709	1.48451
75	C8	G	10	H8	G	10	O6	G	13	2.03928	3.0678	156.217	0.0235861	0.062349	5.43748
76	C5	U	12	H5	U	12	O2*	G	10	2.24575	3.03543	128.147	0.0161364	0.0519907	3.74972
77	O2*	U	9	H2*	U	9	O1P	U	11	1.63343	2.63249	176.63	0.0524913	0.146296	12.9637
78	C6	U	11	H6	U	11	O5*	U	11	2.23888	3.21682	148.94	0.0155213	0.0461875	3.59406
79	C5*	U	11	H5*1	U	11	O2	U	9	2.43689	3.25102	129.978	0.0102437	0.0348479	2.18856
80	C6	U	11	H6	U	11	O4*	U	11	2.25948	2.71824	103.064	0.018692	0.0762933	4.54126
81	C3*	U	11	H3*	U	11	O3*	G	10	2.39337	3.41567	154.488	0.0113662	0.0348267	2.49209
82	C1*	U	11	H1*	U	11	O4	U	9	3.15141	3.78991	117.916	0.00242988	0.00988195	0.379434
83	N1	G	4	H1	G	4	O2	U	11	1.74321	2.78275	177.347	0.0420664	0.115973	9.5586
84	C2*	U	11	H2*	U	11	O2	U	11	2.51909	3.02559	107.06	0.0112092	0.0440711	2.42767
85	C2*	U	11	H2*	U	11	H6	U	12	2.24552	3.28676	158.557	0.00578214	0.022581	0.864743
86	O2*	U	11	H2*	U	11	O3*	U	11	2.06065	2.70819	122.049	0.0237136	0.0790331	6.3213
87	O2*	G	10	H2*	G	10	O1P	U	12	1.621	2.61768	173.545	0.0538173	0.151886	13.5151
88	C2*	U	11	H2*	U	11	O5*	U	12	2.58745	3.03804	103.723	0.00995521	0.038406	2.08171
89	C5*	U	12	H5*1	U	12	O2*	U	11	2.54331	3.3635	130.62	0.00921101	0.0318536	1.86439
90	C6	U	12	H6	U	12	O5*	U	12	2.27346	3.34135	167.55	0.0139746	0.041164	3.20153
91	N2	G	4	H22	G	4	O4*	U	12	2.60174	3.34755	130.252	0.00618268	0.0254737	1.34244
92	C1*	U	12	H1*	U	12	N2	G	4	2.9638	3.43081	106.022	0.00510066	0.017288	0.874438
93	C2	A	3	H2	A	3	O2	U	12	2.60474	3.43385	132.236	0.00767781	0.0258832	1.48579
94	C5*	G	13	H5*1	G	13	O2*	U	12	2.62249	3.36533	124.234	0.00797574	0.02846	1.55099
95	C6	U	12	H6	U	12	H3*	U	12	2.39035	2.89106	106.423	0.00612835	0.0254708	0.943214
96	C2*	U	12	H2*	U	12	C8	G	13	2.48066	3.54257	164.352	0.010716	0.0375155	1.81443
97	C2*	U	12	H2*	U	12	O4*	G	13	2.44553	3.08646	116.24	0.0116649	0.0428288	2.64856
98	C8	G	13	H8	G	13	O5*	G	13	2.22009	3.23675	155.258	0.0160509	0.0461365	3.71539
99	O2*	U	12	H2*	U	12	O4*	G	13	1.93506	2.82256	150.01	0.0263443	0.0760419	6.37492
100	N2	G	1	H22	G	1	O2	C	14	1.78032	2.80753	172.228	0.038552	0.106721	8.78062
101	N4	C	14	H41	C	14	N7	G	10	2.23478	3.16259	150.684	0.016528	0.0431695	3.3246
102	C8	G	10	H8	G	10	N7	G	13	2.81042	3.4894	120.314	0.00563689	0.0199579	0.916865
103	C5*	C	14	H5*1	C	14	O2*	G	13	2.73088	3.42999	121.114	0.00637171	0.0242348	1.17395
104	C2*	G	13	H2*	G	13	C6	C	14	2.34507	3.4145	166.251	0.0136701	0.0464623	2.50364
105	O2*	G	13	H2*	G	13	O4*	C	14	1.83222	2.76968	159.521	0.0326591	0.0960018	7.71587
106	C2*	C	14	H2*	C	14	O4*	A	15	2.29426	3.31455	154.271	0.0142667	0.0418627	3.22538
107	C6	C	14	H6	C	14	O5*	C	14	2.01437	3.09248	171.101	0.0246912	0.0671759	5.89502
108	C5*	A	15	H5*1	A	15	O2*	C	14	2.69083	3.62419	142.385	0.00694114	0.0255578	1.25761
109	N1	G	1	H1	G	1	N3	C	14	1.79518	2.84351	176.211	0.0443573	0.0934292	9.19312
110	C3*	C	14	H3*	C	14	H8	A	15	2.41276	3.02661	113.852	0.00491434	0.0197706	0.703661
111	N4	C	14	H42	C	14	O6	G	1	1.83215	2.85936	175.12	0.0343909	0.0931314	7.73413
112	C5	C	14	H5	C	14	O1P	C	14	3.19467	3.84635	119.518	0.00219429	0.00921942	0.315787
113	C5	C	14	H5	C	14	N6	A	15	3.00501	3.49824	108.172	0.00487691	0.0162933	0.794272
114	O2*	C	14	H2*	C	14	O3*	C	14	2.0157	2.67089	122.492	0.0253291	0.0846997	6.77451
115	C2*	C	14	H2*	C	14	H8	A	15	2.42458	3.12789	120.664	0.00560326	0.0219552	0.793858
116	C8	A	15	H8	A	15	O5*	A	15	2.04164	3.07508	158.718	0.0233527	0.0650572	5.60453
117	C5*	G	16	H5*1	G	16	O2*	A	15	2.58226	3.49772	140.242	0.00877179	0.0318572	1.68434
118	C8	G	16	H8	G	16	O5*	G	16	2.08745	3.12335	159.105	0.0209591	0.0588307	4.99272
119	C2*	A	15	H2*	A	15	O4*	G	16	2.25911	3.24898	149.356	0.0153268	0.0451642	3.5178
120	C1*	G	16	H1*	G	16	N3	A	15	3.44479	3.92885	108.251	0.00190945	0.00720102	0.28823
121	N1	G	16	H1	G	16	O6	G	10	2.31957	3.03201	126.086	0.0113057	0.0435962	2.71087
122	N6	A	15	H62	A	15	O6	G	10	1.95518	2.9644	168.521	0.0265308	0.0695188	6.14164
123	N6	A	15	H61	A	15	O6	G	16	2.5475	3.20766	122.504	0.00856368	0.0320908	1.80152
124	O2*	A	15	H2*	A	15	O3*	A	15	2.05028	2.69848	122.053	0.0237197	0.0806572	6.3538
125	C2*	A	15	H2*	A	15	C8	G	16	2.8839	3.77548	138.66	0.00507248	0.0193159	0.714345
126	C2*	G	16	H2*	G	16	C8	G	17	2.86629	3.81095	144.45	0.00490513	0.017432	0.704342
127	C8	G	17	H8	G	17	H3*	G	17	2.47528	2.97224	106.581	0.00502856	0.0203073	0.729821
128	N2	G	16	H22	G	16	O6	G	10	2.04886	2.97377	149.478	0.0210033	0.0601147	4.98273
129	O2*	G	16	H2*	G	16	O3*	G	16	2.0474	2.69817	122.275	0.0239378	0.0808856	6.4073
130	C5*	G	17	H5*1	G	17	O2*	G	16	2.5772	3.46219	137.017	0.0089344	0.0333444	1.71539
131	C2*	G	16	H2*	G	16	O4*	G	17	2.38956	3.31685	141.424	0.0118543	0.0370697	2.62074
132	C8	G	17	H8	G	17	O5*	G	17	2.11229	3.13879	156.951	0.0197691	0.0563696	4.6909
133	O2*	G	17	H2*	G	17	O3*	G	17	2.03348	2.68753	122.372	0.0255062	0.0815758	6.7532

[truncated: 26 more sheets: H4K, H5K, QNa, H1Na, H2Na, H3Na, H4Na, H5Na, Qf, H1f, H2f, H3f, H4f, H5f, QfK, H1fK, H2fK, H3fK, H4fK, H5fK …]
